# Supplementary material for: A microbial gene catalog of anaerobic digestion from full-scale biogas plants
Source: Gigascience. 2021 Jan 27;10(1):giaa164. doi: 10.1093/gigascience/giaa164 (PMC7842101; doi:10.1093/gigascience/giaa164)
Supplement: giaa164_Supplemental_Files [file giaa164_supplemental_files.zip]

Archive with 13 entries (13 files):
- Additional file 1-Fig. S1.pdf
- Additional file 10-Table S4.xlsx
- Additional file 11-Table S5.xlsx
- Additional file 12-Fig. S7.pdf
- Additional file 13-Table S6.xlsx
- Additional file 2-Table S1.xlsx
- Additional file 3-Fig S2.pdf
- Additional file 4-Table S2.xlsx
- Additional file 5-Fig. S3.pdf
- Additional file 6-Table S3.xlsx
- Additional file 7-Fig. S4.pdf
- Additional file 8-Fig. S5.pdf
- Additional file 9-Fig. S6.pdf
