# Supplementary material for: A microbial gene catalog of anaerobic digestion from full-scale biogas plants
Source: Gigascience. 2021 Jan 27;10(1):giaa164. doi: 10.1093/gigascience/giaa164 (PMC7842101; doi:10.1093/gigascience/giaa164)
Supplement: giaa164_Supplemental_Files [file giaa164_supplemental_files.zip › Additional file 10-Table S4.xlsx]

## Sheet: GH&AA
Table S4 Categories of CAZyme families.
CAZy family	Accepted name	Function description#
GH5	endo-1,4-β-D-glucanase	Ccellulase
GH9	endo-1,4-β-D-glucanase	Cellulase
GH45	1,4-β-cellobiosidase	Cellulase
GH74	xyloglucan-specific exo-1,4-β-D-glucanase	Cellulase
GH48	endo-1,4-β-D-glucanase	Cellulase
GH43	endo-1,4-β-xylanase	Hemicellulases
GH10	endo-1,4-β-xylanase	Hemicellulases
GH16	β-galactosidase	Hemicellulases
GH28	arabinoxylan arabinofuranohydrolase	Hemicellulases
GH30	endo-1,4-β-xylanase	Hemicellulases
GH26	endo-1,4-β-mannanase	Hemicellulases
GH53	endo-β-1,4-galactanase	Hemicellulases
GH11	endo-1,4-β-xylanase	Hemicellulases
GH44	endo-1,4-β-mannanase	Hemicellulases
GH62	endo-1,4-β-xylanase	Hemicellulases
GH29	α-L-fucosidase	Polysaccharide debranching enzymes
GH31	α-D-xyloside xylohydrolase	Polysaccharide debranching enzymes
GH51	arabinoxylan arabinofuranohydrolase	Polysaccharide debranching enzymes
GH78	α-L-rhamnosidase	Polysaccharide debranching enzymes
GH33	α-L-rhamnosidase	Polysaccharide debranching enzymes
GH92	α-L-fucosidase	Polysaccharide debranching enzymes
GH97	α-glucosidase	Polysaccharide debranching enzymes
GH106	α-L-rhamnosidase	Polysaccharide debranching enzymes
GH36	α-galactosidase	Polysaccharide debranching enzymes
GH38	α-mannosidase	Polysaccharide debranching enzymes
GH4	galacturan 1,4-α-galacturonidase	Polysaccharide debranching enzymes
GH27	α-galactosidase	Polysaccharide debranching enzymes
GH67	α-glucuronidase	Polysaccharide debranching enzymes
GH120	arabinoxylan arabinofuranohydrolase	Polysaccharide debranching enzymes
GH76	α-1,6-mannanase	Polysaccharide debranching enzymes
GH12	α-N-arabinofuranosidase	Polysaccharide debranching enzymes
GH3	exo-1,4-β-glucosidase	Oligosaccharide degrading enzymes
GH2	β-glucosidase	Oligosaccharide degrading enzymes
GH8	oligosaccharide reducing-end xylanase	Oligosaccharide degrading enzymes
GH39	xylan 1,4-β-xylosidase	Oligosaccharide degrading enzymes
GH35	β-galactosidase	Oligosaccharide degrading enzymes
GH42	β-galactosidase	Oligosaccharide degrading enzymes
GH54	β-1,4-cellobiosidase	Oligosaccharide degrading enzymes
GH110	β-galactosidase	Oligosaccharide degrading enzymes
GH128	β-1,4-cellobiosidase	Oligosaccharide degrading enzymes
GH52	xylan 1,4-β-xylosidase	Oligosaccharide degrading enzymes
GH59	galactosylceramidase	Oligosaccharide degrading enzymes
GH98	exo-1,4-β-D-glucosaminidase	Oligosaccharide degrading enzymes
GH13	α-amylase/β-amylase	Amylase
GH14	α-amylase/β-amylase	Amylase
GH57	α-amylase	Amylase
GH119	α-amylase	Amylase
GH15	glucoamylase	Amylase
GH23	chitinase	Chitinase
GH18	chitinase	Chitinase
GH19	chitinase	Chitinase
GH113	chitinase	Chitinase
AA4	vanillyl-alcohol oxidase	Lignin degradating enzymes
AA6	1,4-benzoquinone reductase	Lignin degradating enzymes
AA3	aryl-alcohol oxidase	Lignin degradating enzymes
#GH families were described accordance with the CAZy database and previous studies (Artzi et al., 2016; Gharechahi and Salekdeh, 2018; Kougias et al., 2018; Liu et al., 2019; Zhu et al., 2016).
Reference
Artzi L, Bayer EA, and Moraïs S. Cellulosomes: bacterial nanomachines for dismantling plant polysaccharides. Nat Rev Microbiol. 2016;15:83-95.
Gharechahi J and Salekdeh GH. A metagenomic analysis of the camel rumen's microbiome identifies the major microbes responsible for lignocellulose degradation and fermentation. Biotechnol Biofuels. 2018;11:216.
Kougias PG, Campanaro S, Treu L, Tsapekos P, Armani A, and Angelidaki I. Spatial distribution and diverse metabolic functions of lignocellulose-degrading uncultured bacteria as revealed by genome-centric metagenomics. Appl Environ Microbiol. 2018;84:e01244-18.
Liu N, Li H, Chevrette MG, Zhang L, Cao L, Zhou H, Zhou X, Zhou Z, Pope PB, Currie CR, et al. Functional metagenomics reveals abundant polysaccharide-degrading gene clusters and cellobiose utilization pathways within gut microbiota of a wood-feeding higher termite. ISME J. 2019;13:104-17.
Zhu N, Yang J, Ji L, Liu J, Yang Y, and Yuan H. Metagenomic and metaproteomic analyses of a corn stover-adapted microbial consortium EMSD5 reveal its taxonomic and enzymatic basis for degrading lignocellulose. Biotechnol Biofuels. 2016;9:243.
