# Supplementary material for: A microbial gene catalog of anaerobic digestion from full-scale biogas plants
Source: Gigascience. 2021 Jan 27;10(1):giaa164. doi: 10.1093/gigascience/giaa164 (PMC7842101; doi:10.1093/gigascience/giaa164)
Supplement: giaa164_Supplemental_Files [file giaa164_supplemental_files.zip › Additional file 11-Table S5.xlsx]

## Sheet: Sheet1
Table S5. Genes selected for the analysis of the acetate, propionate and butyrate oxidation pathways.
Pathway	Gene#	Enzyme
Acetate oxidation pathway (Wood–Ljungdahl pathway)	acsB	acetyl-CoA synthase
	acsE	5-methyltetrahydrofolate corrinoid/iron sulfur protein methyltransferase
	cdhA	anaerobic carbon-monoxide dehydrogenase, CODH/ACS complex subunit alpha
	cdhB	anaerobic carbon-monoxide dehydrogenase, CODH/ACS complex subunit epsilon
	cdhD, acsD	acetyl-CoA decarbonylase/synthase, CODH/ACS complex subunit delta
	cdhE, acsC	decarbonylase/synthase, CODH/ACS complex subunit gamma
	cooF	anaerobic carbon-monoxide dehydrogenase iron sulfur subunit
	cooS, acsA	anaerobic carbon-monoxide dehydrogenase catalytic subunit
	fdhA	formate dehydrogenase (NADP+) alpha subunit
	fdhB	formate dehydrogenase (NADP+) beta subunit
	fhs	formate--tetrahydrofolate ligase
	folD	methylenetetrahydrofolate dehydrogenase (NADP+) / methenyltetrahydrofolate cyclohydrolase
	metF, MTHFR	methylenetetrahydrofolate reductase (NADPH)
Propionate oxidation pathway	accD6	acetyl-CoA/propionyl-CoA carboxylase carboxyl transferase subunit
	acdA	acetate-CoA ligase (ADP-forming) subunit alpha
	ackA	acetate kinase
	acnB	aconitate hydratase 2 / 2-methylisocitrate dehydratase
	acnD	2-methylcitrate dehydratase (2-methyl-trans-aconitate forming)
	ACSS, acs	acetyl-CoA synthetase
	bccA, pccA	acetyl-CoA/propionyl-CoA carboxylase, biotin carboxylase, biotin carboxyl carrier protein
	E2.1.3.1-5S	methylmalonyl-CoA carboxyltransferase 5S subunit
	E2.3.1.8, pta	phosphate acetyltransferase
	E5.4.99.2A, mcmA1	methylmalonyl-CoA mutase, N-terminal domain
	E5.4.99.2B, mcmA2	methylmalonyl-CoA mutase, C-terminal domain
	K15024	putative phosphotransacetylase
	K15036	acetyl-CoA/propionyl-CoA carboxylase
	K15037	biotin carboxyl carrier protein
	LSC1	succinyl-CoA synthetase alpha subunit
	LSC2	succinyl-CoA synthetase beta subunit
	MCEE, epi	methylmalonyl-CoA/ethylmalonyl-CoA epimerase
	mch, mcd	2-methylfumaryl-CoA hydratase
	mcl	malyl-CoA/(S)-citramalyl-CoA lyase
	mct	2-methylfumaryl-CoA isomerase
	meh	3-methylfumaryl-CoA hydratase
	MUT	methylmalonyl-CoA mutase
	PCCA, pccA	propionyl-CoA carboxylase alpha chain
	pccB	acetyl-CoA/propionyl-CoA carboxylase carboxyl transferase subunit
	PCCB, pccB	propionyl-CoA carboxylase beta chain
	pct	propionate CoA-transferase
	pduL	phosphate propanoyltransferase
	pduW	propionate kinase
	prpB	methylisocitrate lyase
	prpC	2-methylcitrate synthase
	prpD	2-methylcitrate dehydratase
	prpE	propionyl-CoA synthetase
	prpF	2-methylaconitate isomerase
	pta	phosphate acetyltransferase
	sucC	succinyl-CoA synthetase beta subunit
	sucD	succinyl-CoA synthetase alpha subunit
	tdcD	propionate kinase
Butyrate oxidation pathway	ACSM	medium-chain acyl-CoA synthetase
	ACADS, bcd	butyryl-CoA dehydrogenase
	atoA	acetate CoA/acetoacetate CoA-transferase beta subunit
	atoB	acetyl-CoA C-acetyltransferase
	atoD	acetate CoA/acetoacetate CoA-transferase alpha subunit
	buk	butyrate kinase
	croR	3-hydroxybutyryl-CoA dehydratase
	ECHS1	enoyl-CoA hydratase
	fadB	3-hydroxyacyl-CoA dehydrogenase / enoyl-CoA hydratase / 3-hydroxybutyryl-CoA epimerase / enoyl-CoA isomerase
	fadJ	3-hydroxyacyl-CoA dehydrogenase / enoyl-CoA hydratase / 3-hydroxybutyryl-CoA epimerase
	fadN	3-hydroxyacyl-CoA dehydrogenase
	HADH	3-hydroxyacyl-CoA dehydrogenase
	HADHA	enoyl-CoA hydratase / long-chain 3-hydroxyacyl-CoA dehydrogenase
	MFP2	enoyl-CoA hydratase/3-hydroxyacyl-CoA dehydrogenase
	paaF, echA	enoyl-CoA hydratase
	paaH, hbd, fadB, mmgB	3-hydroxybutyryl-CoA dehydrogenase
	phbB	acetoacetyl-CoA reductase
	ptb	phosphate butyryltransferase
	ydiF	acetate CoA-transferase
#Acetate , propionate and butyrate oxidation pathways were selected according to the KO database and previous study (Mosbaek et al., 2016)
Reference
Mosbaek F, Kjeldal H, Mulat DG, Albertsen M, Ward AJ, Feilberg A, and Nielsen JL. Identification of syntrophic acetate-oxidizing bacteria in anaerobic digesters by combined protein-based stable isotope probing and metagenomics. ISME J. 2016;10:2405-18.
