# Supplementary material for: A microbial gene catalog of anaerobic digestion from full-scale biogas plants
Source: Gigascience. 2021 Jan 27;10(1):giaa164. doi: 10.1093/gigascience/giaa164 (PMC7842101; doi:10.1093/gigascience/giaa164)
Supplement: giaa164_Supplemental_Files [file giaa164_supplemental_files.zip › Additional file 13-Table S6.xlsx]

## Sheet: 工作表1
Table S6 Statistics and taxonomic annotation of metagenome-assembled genomes (MAGs)
Bin	Completeness (%)	Contamination (%)	Contig number	Total length (bp)	Max length (bp)	N50 value (bp)	Taxanomy
MBEYNP03F1.bin.103	98.15	1.69	95	4459512	300801	81444	d__Bacteria;p__Riflebacteria;c__UBA8953;o__UBA8953;f__UBA8953;g__;s__
MBEYNP03F1.bin.113	90.32	0.54	58	3089925	463381	193808	d__Bacteria;p__Bacteroidetes;c__Bacteroidia;o__Bacteroidales;f__Lentimicrobiaceae;g__UBA5507;s__
MBEYNP03F1.bin.131	96.62	3.83	175	6111230	225188	55691	d__Bacteria;p__Verrucomicrobiota;c__Verrucomicrobiae;o__Pedosphaerales;f__Pedosphaeraceae;g__;s__
MBEYNP03F1.bin.143	94.34	2.69	148	2419788	101326	23066	d__Bacteria;p__Bacteroidetes;c__Bacteroidia;o__Bacteroidales;f__UBA1402;g__UBA8389;s__
MBEYNP03F1.bin.144	91.01	2.33	198	2147757	61530	15826	d__Archaea;p__Halobacterota;c__Methanomicrobia;o__Methanomicrobiales;f__Methanoregulaceae;g__Methanolinea;s__
MBEYNP03F1.bin.150	92.73	7.79	451	3442588	37494	10762	d__Bacteria;p__Firmicutes_A;c__Clostridia;o__Oscillospirales;f__Acutalibacteraceae;g__UBA1447;s__
MBEYNP03F1.bin.155	88.83	1.9	87	1972576	148046	32257	d__Bacteria;p__Firmicutes;c__Bacilli;o__Erysipelotrichales;f__Erysipelotrichaceae;g__Solobacterium;s__
MBEYNP03F1.bin.157	89.74	1.68	172	2600300	64926	24171	d__Bacteria;p__Firmicutes_A;c__Clostridia;o__Lachnospirales;f__Lachnospiraceae;g__SZUA-378;s__
MBEYNP03F1.bin.159	82.19	1.94	137	2087028	64132	22525	d__Bacteria;p__UBA10199;c__UBA10199;o__2-02-FULL-44-16;f__;g__;s__
MBEYNP03F1.bin.167	81.22	1.65	506	3508090	80467	9438	d__Bacteria;p__KSB1;c__UBA2214;o__UBA2214;f__UBA2214;g__;s__
MBEYNP03F1.bin.190	95.38	0.71	32	2161136	244980	92034	d__Bacteria;p__Bacteroidetes;c__Bacteroidia;o__Bacteroidales;f__UBA932;g__;s__
MBEYNP03F1.bin.194	80.75	1.4	219	1558029	26126	8978	d__Bacteria;p__Firmicutes_A;c__Clostridia;o__Oscillospirales;f__Ruminococcaceae;g__;s__
MBEYNP03F1.bin.195	84.86	1.69	305	2810639	65112	13553	d__Bacteria;p__Firmicutes_A;c__Clostridia;o__Lachnospirales;f__Lachnospiraceae;g__;s__
MBEYNP03F1.bin.201	93.55	2.07	300	1942719	51469	8439	d__Bacteria;p__Bacteroidetes;c__Bacteroidia;o__Bacteroidales;f__UBA1402;g__UBA8389;s__
MBEYNP03F1.bin.204	91.73	5.75	331	2804737	44136	11288	d__Bacteria;p__Spirochaetota;c__UBA4802;o__;f__;g__;s__
MBEYNP03F1.bin.211	88.68	3.97	62	3166182	240242	79051	d__Bacteria;p__Verrucomicrobiota;c__Kiritimatiellae;o__LD1-PB3;f__Lenti-01;g__Lenti-01;s__
MBEYNP03F1.bin.215	95.27	2.66	138	3557170	143400	45493	d__Bacteria;p__Firmicutes_A;c__Clostridia;o__Lachnospirales;f__Lachnospiraceae;g__NK4A144;s__
MBEYNP03F1.bin.234	97.58	3.49	119	2276563	95482	31023	d__Bacteria;p__Bacteroidetes;c__Bacteroidia;o__Bacteroidales;f__P3;g__;s__
MBEYNP03F1.bin.243	81.21	7.03	422	2586746	33673	7285	d__Bacteria;p__Bacteroidetes;c__Bacteroidia;o__Bacteroidales;f__FEN-979;g__FEN-979;s__
MBEYNP03F1.bin.244	92.94	2.56	218	2356468	61547	15412	d__Bacteria;p__Bacteroidetes;c__Bacteroidia;o__Bacteroidales;f__UBA1402;g__UBA8389;s__
MBEYNP03F1.bin.250	98.39	0	101	2053785	102962	31730	d__Bacteria;p__Bacteroidetes;c__Bacteroidia;o__Bacteroidales;f__Paludibacteraceae;g__;s__
MBEYNP03F1.bin.258	86.83	0.56	67	1964511	272746	76738	d__Bacteria;p__Bacteroidetes;c__Bacteroidia;o__Bacteroidales;f__ML635J-15;g__;s__
MBEYNP03F1.bin.267	83.23	2.15	42	2654280	271624	102306	d__Bacteria;p__UBA10199;c__UBA10199;o__2-02-FULL-44-16;f__;g__;s__
MBEYNP03F1.bin.27	98.66	5.59	337	3608180	108567	18909	d__Bacteria;p__Firmicutes_A;c__Clostridia;o__Oscillospirales;f__Ruminococcaceae;g__UBA5884;s__
MBEYNP03F1.bin.270	99.65	0	14	1890264	519478	226551	d__Bacteria;p__Firmicutes_A;c__Clostridia;o__Saccharofermentanales;f__Saccharofermentanaceae;g__Saccharofermentans;s__
MBEYNP03F1.bin.31	89	0	5	962634	603089	603089	d__Bacteria;p__Firmicutes;c__Bacilli;o__RF39;f__CAG-433;g__CAG-594;s__
MBEYNP03F1.bin.34	95.71	7.16	290	3480989	71966	18007	d__Bacteria;p__Bacteroidetes;c__Bacteroidia;o__Bacteroidales;f__vadinHA17;g__LD21;s__
MBEYNP03F1.bin.41	80.77	2.75	376	2725231	55600	8999	d__Bacteria;p__Bacteroidetes;c__Ignavibacteria;o__SJA-28;f__B-1AR;g__;s__
MBEYNP03F1.bin.44	97.31	1.34	135	2370868	115609	23894	d__Bacteria;p__Bacteroidetes;c__Bacteroidia;o__Bacteroidales;f__P3;g__UBA10566;s__UBA10566
MBEYNP03F1.bin.47	95.39	1.69	40	899577	315840	41720	d__Bacteria;p__Firmicutes;c__Bacilli;o__RFN20;f__CAG-826;g__;s__
MBEYNP03F1.bin.48	86.21	0	28	1054949	236582	108198	d__Bacteria;p__Patescibacteria;c__Paceibacteria_A;o__Moranbacterales;f__2-12-FULL-40-10;g__;s__
MBEYNP03F1.bin.57	95.45	0	54	2132806	196877	65530	d__Bacteria;p__Spirochaetota;c__Spirochaetia;o__Sphaerochaetales;f__Sphaerochaetaceae;g__;s__
MBEYNP03F1.bin.58	98.32	4.03	203	2993386	83771	25128	d__Bacteria;p__Firmicutes_A;c__Clostridia;o__Oscillospirales;f__Oscillospiraceae;g__;s__
MBEYNP03F1.bin.62	80.23	3.69	393	2372357	22810	7460	d__Bacteria;p__Firmicutes_A;c__Clostridia;o__Oscillospirales;f__CAG-382;g__UBA1206;s__
MBEYNP03F1.bin.63	95.8	3.36	49	2390959	160135	87404	d__Bacteria;p__UBA10199;c__UBA10199;o__2-02-FULL-44-16;f__;g__;s__
MBEYNP03F1.bin.77	95.04	0.71	88	1772153	158993	44207	d__Bacteria;p__Firmicutes_A;c__Clostridia;o__Peptostreptococcales;f__Anaerovoracaceae;g__;s__
MBEYNP03F1.bin.79	91.41	0	207	2647730	87811	20376	d__Bacteria;p__Cloacimonadota;c__Cloacimonadia;o__Cloacimonadales;f__Cloacimonadaceae;g__Cloacimonetes-2;s__
MBEYNP03F1.bin.8	89.52	9.54	359	3434347	73739	13381	d__Bacteria;p__Bacteroidetes;c__Bacteroidia;o__Bacteroidales;f__vadinHA17;g__SR-FBR-E99;s__
MBEYNP03F1.bin.80	87.94	4.09	333	2614548	46699	11418	d__Bacteria;p__Desulfobacterota;c__Desulfomonilia;o__UBA1062;f__UBA1062;g__UBA1062;s__
MBEYNP03F1.bin.83	84.99	2.8	413	2606899	28481	7837	d__Bacteria;p__Desulfuromonadota;c__Desulfuromonadia;o__Geobacterales;f__Pelobacteraceae;g__Pelobacter_D;s__
MBEYNP03F1.bin.88	92.7	1.1	277	2091543	39313	9235	d__Bacteria;p__Cloacimonadota;c__Cloacimonadia;o__Cloacimonadales;f__Cloacimonadaceae;g__;s__
MBEYNP03F1.bin.90	87.36	3.3	252	2268034	55737	14542	d__Bacteria;p__Fermentibacterota;c__Fermentibacteria;o__Fermentibacterales;f__Fermentibacteraceae;g__Fermentibacter;s__
MBEYNP03F1.bin.94	95.43	4.57	168	3766436	199737	57003	d__Bacteria;p__Bacteroidetes;c__Bacteroidia;o__Bacteroidales;f__FEN-979;g__;s__
MCAAHP04F1.bin.10	96.5	2.1	140	2752684	84259	32755	d__Bacteria;p__Firmicutes_A;c__Clostridia;o__Acetivibrionales;f__Acetivibrionaceae;g__DTU013;s__
MCAAHP04F1.bin.100	90.91	4.83	103	2385206	105982	38718	d__Bacteria;p__Chloroflexota;c__Anaerolineae;o__Anaerolineales;f__Anaerolineaceae;g__T78;s__
MCAAHP04F1.bin.102	93.13	0.73	167	1751165	45783	15688	d__Bacteria;p__Firmicutes_A;c__Clostridia;o__Oscillospirales;f__CAG-382;g__UBA1206;s__UBA1206
MCAAHP04F1.bin.103	87.22	2.25	1140	5787188	29737	5863	d__Bacteria;p__Hydrogenedentota;c__Hydrogenedentia;o__Hydrogenedentiales;f__UBA2224;g__UBA2224;s__
MCAAHP04F1.bin.105	90.22	1.79	277	2077906	48496	10181	d__Bacteria;p__Bacteroidetes;c__Bacteroidia;o__Bacteroidales;f__Marinilabiliaceae;g__UBA7646;s__UBA7646
MCAAHP04F1.bin.107	95.71	2.86	112	3410023	328613	114016	d__Bacteria;p__Bacteroidetes;c__Bacteroidia;o__Bacteroidales;f__vadinHA17;g__LD21;s__
MCAAHP04F1.bin.110	89.68	2.41	274	2567363	85473	12618	d__Bacteria;p__Bacteroidetes;c__Bacteroidia;o__Bacteroidales;f__vadinHA17;g__LD21;s__
MCAAHP04F1.bin.114	82.3	1.12	37	500166	50905	18474	d__Bacteria;p__Firmicutes;c__Bacilli;o__RF39;f__UBA5348;g__CAG-1193;s__
MCAAHP04F1.bin.118	91.7	5.1	462	3708335	57776	11611	d__Bacteria;p__Bacteroidetes;c__Bacteroidia;o__Bacteroidales;f__UBA5072;g__UBA5072;s__
MCAAHP04F1.bin.121	90.95	1.71	129	1599113	70331	18422	d__Bacteria;p__Bacteroidetes;c__Bacteroidia;o__Bacteroidales;f__UBA932;g__Bact-11;s__
MCAAHP04F1.bin.128	80.51	3.1	365	2007155	24374	6427	d__Bacteria;p__Firmicutes_A;c__Clostridia;o__Christensenellales;f__CAG-74;g__DTU024;s__
MCAAHP04F1.bin.132	87.23	4.16	237	1840540	82058	11044	d__Bacteria;p__Firmicutes_A;c__Clostridia;o__Peptostreptococcales;f__Anaerovoracaceae;g__UBA1426;s__UBA1426
MCAAHP04F1.bin.136	83.92	3.33	519	2730086	37634	6460	d__Bacteria;p__Firmicutes_A;c__Clostridia;o__;f__;g__;s__
MCAAHP04F1.bin.144	86.21	3.02	130	2186496	109199	38452	d__Bacteria;p__Firmicutes_B;c__Syntrophomonadia;o__Syntrophomonadales;f__Syntrophomonadaceae;g__UBA1368;s__
MCAAHP04F1.bin.145	81.46	1.12	37	969345	98073	42781	d__Bacteria;p__Firmicutes;c__Bacilli;o__RF39;f__CAG-1000;g__;s__
MCAAHP04F1.bin.150	92.74	1.61	157	1981042	66861	19185	d__Bacteria;p__Firmicutes_A;c__Clostridia;o__Christensenellales;f__CAG-74;g__DTU024;s__
MCAAHP04F1.bin.154	98.63	0.82	194	2700090	66941	25410	d__Bacteria;p__Bacteroidetes;c__Bacteroidia;o__Bacteroidales;f__Dysgonomonadaceae;g__Fermentimonas;s__Fermentimonas
MCAAHP04F1.bin.157	80.14	3.76	285	2440208	50937	11963	d__Bacteria;p__Bacteroidetes;c__Bacteroidia;o__Bacteroidales;f__vadinHA17;g__SR-FBR-E99;s__
MCAAHP04F1.bin.164	88.07	2.58	306	2003575	36910	7959	d__Bacteria;p__Bacteroidetes;c__Bacteroidia;o__Bacteroidales;f__UBA1402;g__UBA1402;s__UBA1402
MCAAHP04F1.bin.169	95.97	2.64	224	2078340	48204	12221	d__Archaea;p__Halobacterota;c__Methanosarcinia;o__Methanotrichales;f__Methanotrichaceae;g__Methanothrix;s__
MCAAHP04F1.bin.2	85.95	2.26	255	2174226	48078	11084	d__Bacteria;p__Bacteroidetes;c__Bacteroidia;o__Bacteroidales;f__UBA932;g__RC9;s__
MCAAHP04F1.bin.38	91.03	3.55	413	2628134	33650	7893	d__Bacteria;p__Bacteroidetes;c__Bacteroidia;o__Bacteroidales;f__Prolixibacteraceae;g__Mariniphaga;s__
MCAAHP04F1.bin.57	98.86	1.14	396	5205903	70682	19170	d__Bacteria;p__Planctomycetota;c__Phycisphaerae;o__SG8-4;f__SG8-4;g__PLanc-01;s__
MCAAHP04F1.bin.59	84.75	1.14	397	1875130	18789	5399	d__Bacteria;p__Bacteroidetes;c__Bacteroidia;o__Flavobacteriales;f__Weeksellaceae;g__Moheibacter;s__
MCAAHP04F1.bin.62	91.61	1.63	252	3238872	90097	22039	d__Bacteria;p__Firmicutes_A;c__Clostridia;o__Acetivibrionales;f__Acetivibrionaceae;g__;s__
MCAAHP04F1.bin.63	91.29	9.52	347	2924685	65558	12217	d__Bacteria;p__Firmicutes_D;c__Dethiobacteria;o__DTU022;f__UBA8154;g__;s__
MCAAHP04F1.bin.67	82.28	4.12	355	1938279	23762	6204	d__Bacteria;p__Bacteroidetes;c__Bacteroidia;o__Bacteroidales;f__Dysgonomonadaceae;g__Proteiniphilum;s__
MCAAHP04F1.bin.72	96.58	2.56	219	4416751	135641	36223	d__Bacteria;p__Acidobacteriota;c__UBA6911;o__UBA6911;f__UBA6911;g__;s__
MCAAHP04F1.bin.75	81.28	4.31	357	1953161	32127	6942	d__Bacteria;p__Firmicutes_B;c__Syntrophomonadia;o__Syntrophomonadales;f__Syntrophomonadaceae;g__UBA4844;s__
MCAAHP04F1.bin.93	99.29	0.02	77	2129737	258135	46480	d__Bacteria;p__Firmicutes_A;c__Clostridia;o__Saccharofermentanales;f__Saccharofermentanaceae;g__;s__
MCAAHP04F1.bin.96	93.63	5	382	3870662	136524	22709	d__Bacteria;p__Bacteroidetes;c__Bacteroidia;o__Bacteroidales;f__Salinivirgaceae;g__;s__
MCAAHP04F1.bin.97	85.66	7.97	228	1805338	36126	9607	d__Bacteria;p__Chloroflexota;c__Anaerolineae;o__Anaerolineales;f__Anaerolineaceae;g__T78;s__T78
MCAAHP04F1.bin.99	88.61	6.91	105	964672	36981	12788	d__Bacteria;p__Firmicutes;c__Bacilli;o__ML615J-28;f__;g__;s__
MCAAHP06F1.bin.102	90.32	6.67	384	3544339	81631	13641	d__Bacteria;p__Bacteroidetes;c__Bacteroidia;o__Bacteroidales;f__vadinHA17;g__LD21;s__
MCAAHP06F1.bin.120	92.83	3.82	365	3169109	98575	12199	d__Bacteria;p__Desulfobacterota;c__Syntrophia;o__Syntrophales;f__UBA2192;g__UBA2192;s__
MCAAHP06F1.bin.124	95.21	0	100	2037787	126673	34469	d__Bacteria;p__Firmicutes_A;c__Clostridia;o__Saccharofermentanales;f__Saccharofermentanaceae;g__;s__
MCAAHP06F1.bin.128	84.29	3.82	177	4837138	163245	76387	d__Bacteria;p__Chloroflexota;c__Anaerolineae;o__;f__;g__;s__
MCAAHP06F1.bin.149	92.85	2.1	298	2452666	216825	13989	d__Bacteria;p__Firmicutes_A;c__Clostridia;o__;f__;g__;s__
MCAAHP06F1.bin.152	81.38	1.72	248	3262916	76173	20672	d__Bacteria;p__Bacteroidetes;c__Bacteroidia;o__Bacteroidales;f__UBA5072;g__UBA5072;s__
MCAAHP06F1.bin.153	91.05	3.29	162	2282051	104996	24226	d__Archaea;p__Halobacterota;c__Methanomicrobia;o__Methanomicrobiales;f__Methanoregulaceae;g__Methanoregula;s__
MCAAHP06F1.bin.157	80.9	3.03	300	1906588	41695	8081	d__Bacteria;p__Firmicutes_B;c__Syntrophomonadia;o__Syntrophomonadales;f__Syntrophomonadaceae;g__Syntrophomonas_B;s__
MCAAHP06F1.bin.3	83.17	2.95	415	3413755	46852	10521	d__Bacteria;p__Bacteroidetes;c__Bacteroidia;o__Bacteroidales;f__UBA5072;g__UBA5072;s__
MCAAHP06F1.bin.35	97.25	2.2	377	4068150	98920	16529	d__Bacteria;p__Krumholzibacteriota;c__Krumholzibacteria;o__LZORAL124-64-63;f__LZORAL124-64-63;g__;s__
MCAAHP06F1.bin.38	88.18	4.25	363	3928724	74046	16302	d__Bacteria;p__Chloroflexota;c__Anaerolineae;o__Anaerolineales;f__UBA6092;g__UBA6092;s__
MCAAHP06F1.bin.40	84.32	4.7	535	2573263	24643	5487	d__Bacteria;p__Firmicutes_A;c__Clostridia;o__Christensenellales;f__CAG-74;g__;s__
MCAAHP06F1.bin.45	88.99	3.18	310	2675700	37434	11087	d__Bacteria;p__Chloroflexota;c__Anaerolineae;o__Anaerolineales;f__Anaerolineaceae;g__;s__
MCAAHP06F1.bin.47	96.7	3.3	17	3567699	524247	390217	d__Bacteria;p__Eisenbacteria;c__RBG-16-71-46;o__;f__;g__;s__
MCAAHP06F1.bin.48	95.33	4	340	3493246	53148	14657	d__Bacteria;p__Desulfobacterota;c__Syntrophorhabdia;o__Syntrophorhabdales;f__Syntrophorhabdaceae;g__Syntrophorhabdus;s__
MCAAHP06F1.bin.49	97.31	1.34	76	3124209	220164	72046	d__Bacteria;p__Bacteroidetes;c__Bacteroidia;o__Bacteroidales;f__;g__;s__
MCAAHP06F1.bin.52	96.53	4.27	133	5048510	337001	73710	d__Bacteria;p__Acidobacteriota;c__UBA6911;o__UBA6911;f__UBA6911;g__;s__
MCAAHP06F1.bin.54	90.84	8.47	462	3986999	62407	12011	d__Bacteria;p__Fibrobacterota;c__Chitinivibrionia;o__Chitinivibrionales;f__Chitinispirillaceae;g__;s__
MCAAHP06F1.bin.56	90.53	2.17	345	2383485	24827	8908	d__Bacteria;p__Spirochaetota;c__Spirochaetia;o__Treponematales;f__Treponemataceae;g__Spiro-10;s__
MCAAHP06F1.bin.57	85.59	2.27	629	3157303	21563	5896	d__Bacteria;p__Planctomycetota;c__Phycisphaerae;o__SG8-4;f__SG8-4;g__4572-13;s__
MCAAHP06F1.bin.59	90.37	2.14	206	1702310	33461	11067	d__Bacteria;p__Firmicutes_B;c__Desulfotomaculia;o__Desulfotomaculales;f__Pelotomaculaceae;g__UBA4789;s__
MCAAHP06F1.bin.60	84.07	3.55	1026	7128120	46882	8980	d__Bacteria;p__Myxococcota;c__Polyangia;o__Polyangiales;f__Polyangiaceae;g__FEN-1139;s__
MCAAHP06F1.bin.66	94.12	4.58	284	2120440	37211	10093	d__Archaea;p__Halobacterota;c__Methanomicrobia;o__Methanomicrobiales;f__Methanoregulaceae;g__UBA9949;s__
MCAAHP06F1.bin.70	97.38	2.56	281	5662253	384639	46579	d__Bacteria;p__Acidobacteriota;c__UBA6911;o__UBA6911;f__UBA6911;g__UBA6911;s__
MCAAHP06F1.bin.74	98.33	3.33	46	3663858	335911	156120	d__Bacteria;p__Bacteroidetes;c__Bacteroidia;o__Bacteroidales;f__UBA5072;g__UBA5072;s__
MCAAHP06F1.bin.76	93.95	8.25	426	2960342	42546	9667	d__Archaea;p__Halobacterota;c__Methanosarcinia;o__Methanotrichales;f__Methanotrichaceae;g__Methanothrix;s__
MCAAHP06F1.bin.82	85.88	5.75	657	4601029	37901	9368	d__Bacteria;p__Verrucomicrobiota;c__Verrucomicrobiae;o__Pedosphaerales;f__AV2;g__;s__
MCAAHP06F1.bin.85	95.71	1.98	212	2764617	88117	23116	d__Bacteria;p__Chloroflexota;c__Dehalococcoidia;o__UBA2777;f__RBG-13-53-26;g__;s__
MCAAHP06F1.bin.88	94.84	3.55	135	2508568	109569	32606	d__Bacteria;p__Desulfobacterota;c__Syntrophia;o__Syntrophales;f__Smithellaceae;g__UBA8904;s__
MCAAHP06F1.bin.91	84.75	0	135	1034477	36457	9844	d__Bacteria;p__Synergistota;c__Synergistia;o__Synergistales;f__79-D21;g__79-D21;s__
MCAAHP06F1.bin.96	94.85	8.46	620	5166001	73049	11376	d__Bacteria;p__Chloroflexota;c__Anaerolineae;o__;f__;g__;s__
MCAAHP06F1.bin.97	100	1.14	101	5461199	480984	112560	d__Bacteria;p__Planctomycetota;c__Phycisphaerae;o__SG8-4;f__SG8-4;g__PLanc-01;s__
MCAAHP06F1.bin.98	80.92	5.83	783	3757359	51177	5277	d__Bacteria;p__Desulfobacterota;c__Desulfobacteria;o__Desulfatiglandales;f__HGW-15;g__;s__
MCABJC02F1.bin.100	98.86	2.94	560	4992759	58510	11822	d__Bacteria;p__Planctomycetota;c__Phycisphaerae;o__SG8-4;f__SG8-4;g__PLanc-01;s__
MCABJC02F1.bin.106	88.18	3.8	274	3060590	56185	17914	d__Bacteria;p__Spirochaetota;c__UBA4802;o__;f__;g__;s__
MCABJC02F1.bin.111	81	7.12	579	2731085	28074	5256	d__Bacteria;p__Firmicutes_A;c__Clostridia;o__Christensenellales;f__CAG-74;g__DTU024;s__
MCABJC02F1.bin.116	86.17	0.31	180	1591402	38309	11598	d__Bacteria;p__Firmicutes_A;c__Clostridia;o__Peptostreptococcales;f__DTU036;g__DTU036;s__
MCABJC02F1.bin.117	99.65	0.04	100	2086447	182204	33695	d__Bacteria;p__Firmicutes_A;c__Clostridia;o__Saccharofermentanales;f__Saccharofermentanaceae;g__;s__
MCABJC02F1.bin.13	82.43	1.12	609	4390084	35432	9695	d__Bacteria;p__Riflebacteria;c__UBA8953;o__UBA8953;f__UBA8953;g__UBA8953;s__
MCABJC02F1.bin.130	81.05	3.2	377	2603916	32855	9172	d__Bacteria;p__Firmicutes_A;c__Clostridia;o__Lachnospirales;f__Lachnospiraceae;g__;s__
MCABJC02F1.bin.132	91.16	7.49	216	3795409	227216	37813	d__Bacteria;p__Firmicutes_A;c__Clostridia;o__Lachnospirales;f__Lachnospiraceae;g__;s__
MCABJC02F1.bin.134	91.31	5.81	374	2392380	55126	7881	d__Bacteria;p__Desulfobacterota;c__Syntrophia;o__Syntrophales;f__UBA6807;g__UBA6807;s__
MCABJC02F1.bin.136	83.31	0.36	244	1551262	29145	7681	d__Bacteria;p__Firmicutes_A;c__Clostridia;o__Oscillospirales;f__Ruminococcaceae;g__;s__
MCABJC02F1.bin.144	89.1	2.45	282	1963079	28903	9307	d__Bacteria;p__Firmicutes_A;c__Clostridia;o__Christensenellales;f__CAG-74;g__DTU024;s__
MCABJC02F1.bin.148	81.56	2.25	118	670522	23729	7042	d__Bacteria;p__Firmicutes;c__Bacilli;o__RFN20;f__CAG-826;g__;s__
MCABJC02F1.bin.151	89.46	5.77	932	5650383	32077	7406	d__Bacteria;p__Planctomycetota;c__Phycisphaerae;o__UBA1845;f__;g__;s__
MCABJC02F1.bin.167	83.77	4.55	242	2339185	60410	18033	d__Bacteria;p__Bacteroidetes;c__Bacteroidia;o__Bacteroidales;f__Dysgonomonadaceae;g__UBA2632;s__
MCABJC02F1.bin.173	90.12	5.98	595	3340050	31439	6678	d__Bacteria;p__Acidobacteriota;c__UBA6911;o__UBA6911;f__UBA6911;g__;s__
MCABJC02F1.bin.176	93.22	0	268	2409314	109938	14328	d__Bacteria;p__Caldatribacteriota;c__JS1;o__SB-45;f__UBA6794;g__;s__
MCABJC02F1.bin.178	96.56	4.49	144	3907421	300634	43755	d__Bacteria;p__Spirochaetota;c__UBA4802;o__UBA4802;f__UBA5550;g__RBG-16-49-21;s__
MCABJC02F1.bin.182	98.92	1.08	76	3212131	231325	75534	d__Bacteria;p__Bacteroidetes;c__Bacteroidia;o__Bacteroidales;f__UBA7960;g__UBA7960;s__
MCABJC02F1.bin.185	85.45	7.2	49	2727805	318600	144980	d__Bacteria;p__Chloroflexota;c__Anaerolineae;o__Anaerolineales;f__Anaerolineaceae;g__UBA6107;s__
MCABJC02F1.bin.186	82.82	4.4	379	2039667	22443	6512	d__Bacteria;p__Cloacimonadota;c__Cloacimonadia;o__Cloacimonadales;f__Cloacimonadaceae;g__;s__
MCABJC02F1.bin.189	95.91	3.18	232	3516374	90799	24320	d__Bacteria;p__Chloroflexota;c__Anaerolineae;o__Anaerolineales;f__Anaerolineaceae;g__Leptolinea;s__
MCABJC02F1.bin.201	94.92	0	209	2346734	138853	16327	d__Bacteria;p__Caldatribacteriota;c__JS1;o__SB-45;f__UBA6794;g__UBA6794;s__
MCABJC02F1.bin.207	91.84	2.6	596	4409092	39624	9550	d__Bacteria;p__Bacteroidetes;c__Bacteroidia;o__Bacteroidales;f__Prolixibacteraceae;g__;s__
MCABJC02F1.bin.208	81.87	6.03	248	1597955	33478	8366	d__Bacteria;p__Bacteroidetes;c__Bacteroidia;o__Bacteroidales;f__UBA932;g__DMER64;s__
MCABJC02F1.bin.209	92.9	5.16	124	4024029	234088	51339	d__Bacteria;p__Desulfobacterota;c__Syntrophorhabdia;o__Syntrophorhabdales;f__Syntrophorhabdaceae;g__Syntrophorhabdus;s__
MCABJC02F1.bin.210	89.06	2.31	353	2256371	34349	7533	d__Bacteria;p__Proteobacteria;c__Gammaproteobacteria;o__Pseudomonadales;f__Moraxellaceae;g__Acinetobacter;s__Acinetobacter
MCABJC02F1.bin.213	91.76	3.69	148	7087824	359476	78341	d__Bacteria;p__RBG-13-66-14;c__;o__;f__;g__;s__
MCABJC02F1.bin.25	88.17	3.11	199	2985655	196601	23846	d__Bacteria;p__Bacteroidetes;c__Bacteroidia;o__Bacteroidales;f__vadinHA17;g__LD21;s__
MCABJC02F1.bin.30	87.17	3.78	435	2845806	47137	8293	d__Bacteria;p__Actinobacteriota;c__Actinobacteria;o__Actinomycetales;f__Dermatophilaceae;g__Phycicoccus;s__
MCABJC02F1.bin.31	94.57	4.17	136	1805456	70119	20132	d__Bacteria;p__Firmicutes_A;c__Clostridia;o__Christensenellales;f__SZUA-584;g__SZUA-584;s__
MCABJC02F1.bin.32	80.05	2.88	472	2617228	42292	6938	d__Bacteria;p__Deinococcota;c__Deinococci;o__Deinococcales;f__Trueperaceae;g__;s__
MCABJC02F1.bin.38	94.24	5	179	2740746	64803	24677	d__Bacteria;p__Chloroflexota;c__Anaerolineae;o__UBA1429;f__UBA1429;g__;s__
MCABJC02F1.bin.43	92.21	2.62	162	1616752	41962	15598	d__Bacteria;p__Firmicutes_A;c__Clostridia;o__Peptostreptococcales;f__Anaerovoracaceae;g__UBA10908;s__
MCABJC02F1.bin.53	91.84	1.36	183	1653374	48586	14007	d__Bacteria;p__Firmicutes_A;c__Clostridia;o__Peptostreptococcales;f__Anaerovoracaceae;g__UBA10908;s__
MCABJC02F1.bin.56	86.66	4.53	114	3269821	128576	48592	d__Bacteria;p__Verrucomicrobiota;c__Kiritimatiellae;o__LD1-PB3;f__Lenti-01;g__Lenti-01;s__
MCABJC02F1.bin.6	81.23	3.95	621	3116550	24250	5798	d__Bacteria;p__KSB1;c__UBA2214;o__UBA2214;f__;g__;s__
MCABJC02F1.bin.62	92.73	4.91	67	2829352	449892	90586	d__Bacteria;p__Chloroflexota;c__Anaerolineae;o__Anaerolineales;f__Anaerolineaceae;g__Brevefilum;s__
MCABJC02F1.bin.71	86.52	5.06	91	652387	22607	9252	d__Bacteria;p__Firmicutes;c__Bacilli;o__RF39;f__UBA5348;g__UBA5348;s__
MCABJC02F1.bin.74	91.84	2.23	389	2820922	41144	9531	d__Bacteria;p__Bacteroidetes;c__Ignavibacteria;o__Ignavibacteriales;f__;g__;s__
MCABJC02F1.bin.76	89.82	1.8	285	1884649	43902	9318	d__Bacteria;p__Firmicutes_A;c__Clostridia;o__Saccharofermentanales;f__Saccharofermentanaceae;g__;s__
MCABJC02F1.bin.80	81.48	5.64	820	4392291	23322	6221	d__Bacteria;p__Chloroflexota;c__Anaerolineae;o__;f__;g__;s__
MCABJC02F1.bin.85	95.99	5.32	194	3331226	106022	25071	d__Bacteria;p__Bacteroidetes;c__Bacteroidia;o__Bacteroidales;f__vadinHA17;g__SR-FBR-E99;s__
MCABJC02F1.bin.94	92.83	1.08	236	2980896	85007	18310	d__Bacteria;p__Bacteroidetes;c__Bacteroidia;o__Bacteroidales;f__Prolixibacteraceae;g__UBA1413;s__
MCABJC02F1.bin.96	89.19	2.47	297	2230116	39027	10296	d__Bacteria;p__Proteobacteria;c__Gammaproteobacteria;o__Pseudomonadales;f__Moraxellaceae;g__Psychrobacter;s__Psychrobacter
MCABJC02F1.bin.98	89.25	9.44	1028	5907975	36071	6997	d__Bacteria;p__Hydrogenedentota;c__Hydrogenedentia;o__Hydrogenedentiales;f__UBA2224;g__UBA2224;s__
MCAHLJ01F1.bin.1	80.15	1.57	320	1592947	35387	5740	d__Bacteria;p__Firmicutes_A;c__Clostridia;o__Tissierellales;f__Sedimentibacteraceae;g__Sedimentibacter;s__
MCAHLJ01F1.bin.10	90.89	3.6	346	3292609	54006	15471	d__Bacteria;p__Firmicutes_G;c__UBA4882;o__UBA8346;f__UBA8346;g__;s__
MCAHLJ01F1.bin.100	87.73	1.79	233	1618441	27853	8299	d__Bacteria;p__Firmicutes_A;c__Clostridia;o__Oscillospirales;f__CAG-382;g__UBA1206;s__UBA1206
MCAHLJ01F1.bin.101	89.19	2.23	420	4368889	48620	13113	d__Bacteria;p__Verrucomicrobiota;c__Lentisphaeria;o__UBA1407;f__UBA1407;g__;s__
MCAHLJ01F1.bin.104	94.07	2.4	140	2701994	101002	34361	d__Bacteria;p__Firmicutes_G;c__Limnochordia;o__DTU010;f__DTU010;g__UBA5420;s__
MCAHLJ01F1.bin.107	91.85	4.03	252	2453885	71975	15315	d__Bacteria;p__Firmicutes_D;c__Dethiobacteria;o__DTU022;f__UBA8154;g__;s__
MCAHLJ01F1.bin.108	93.53	9.84	206	3372057	248610	73472	d__Bacteria;p__Firmicutes_A;c__Clostridia;o__Lachnospirales;f__Defluviitaleaceae;g__Defluviitalea;s__
MCAHLJ01F1.bin.110	89.86	1.72	368	4007627	55892	15016	d__Bacteria;p__Verrucomicrobiota;c__Kiritimatiellae;o__RFP12;f__UBA1067;g__;s__
MCAHLJ01F1.bin.114	99.3	0	86	2381120	342717	113792	d__Bacteria;p__Firmicutes_A;c__Clostridia;o__Acetivibrionales;f__Ruminiclostridiaceae_A;g__DTU059;s__
MCAHLJ01F1.bin.115	93.18	0	81	3339633	151838	61996	d__Bacteria;p__Planctomycetota;c__Phycisphaerae;o__SG8-4;f__SG8-4;g__UBA7708;s__
MCAHLJ01F1.bin.123	90.59	2.97	74	2294110	216566	59474	d__Bacteria;p__Firmicutes_E;c__DTU015;o__D8A-2;f__D2;g__UBA3951;s__
MCAHLJ01F1.bin.126	97.27	0	53	2456299	228310	69574	d__Bacteria;p__Firmicutes_A;c__Clostridia;o__Oscillospirales;f__Acutalibacteraceae;g__UBA1425;s__UBA1425
MCAHLJ01F1.bin.129	89.12	2.12	144	1797963	77175	18372	d__Bacteria;p__Firmicutes_D;c__Proteinivoracia;o__UBA4975;f__UBA4975;g__UBA4975;s__
MCAHLJ01F1.bin.13	91.22	3.24	64	2864803	213238	95881	d__Bacteria;p__Firmicutes_A;c__Clostridia;o__Acetivibrionales;f__Acetivibrionaceae;g__;s__
MCAHLJ01F1.bin.130	93.75	0.81	159	1471876	48583	12740	d__Bacteria;p__Firmicutes_A;c__Clostridia;o__4C28d-15;f__DTU072;g__DTU072;s__DTU072
MCAHLJ01F1.bin.131	97.76	0.7	107	2383362	120339	43868	d__Bacteria;p__Spirochaetota;c__Spirochaetia;o__Treponematales;f__Treponemataceae;g__Spiro-10;s__
MCAHLJ01F1.bin.132	96.79	3.41	395	4977818	61475	17932	d__Bacteria;p__Verrucomicrobiota;c__;o__;f__;g__;s__
MCAHLJ01F1.bin.139	90.71	1.68	166	2084163	150032	19405	d__Bacteria;p__Firmicutes_B;c__Peptococcia;o__DRI-13;f__DTU073;g__UBA3937;s__
MCAHLJ01F1.bin.141	86.46	5.91	671	4511729	48796	8532	d__Bacteria;p__Chloroflexota;c__Anaerolineae;o__Anaerolineales;f__Anaerolineaceae;g__;s__
MCAHLJ01F1.bin.148	96.92	1.4	94	1989246	84371	34620	d__Bacteria;p__Firmicutes_A;c__Clostridia;o__Oscillospirales;f__Acutalibacteraceae;g__DTU053;s__
MCAHLJ01F1.bin.150	93.96	0.02	53	1781445	84544	51243	d__Bacteria;p__Firmicutes_A;c__Clostridia;o__Oscillospirales;f__CAG-272;g__;s__
MCAHLJ01F1.bin.156	89.33	1.12	57	961955	62309	24409	d__Bacteria;p__Firmicutes;c__Bacilli;o__RF39;f__CAG-1000;g__;s__
MCAHLJ01F1.bin.157	97.98	1.34	75	2077270	128317	43603	d__Bacteria;p__Firmicutes_A;c__Clostridia;o__Christensenellales;f__CAG-74;g__DTU024;s__
MCAHLJ01F1.bin.158	96.13	3.15	198	3018973	101228	26756	d__Bacteria;p__Firmicutes_A;c__Clostridia;o__UBA1212;f__UBA1257;g__;s__
MCAHLJ01F1.bin.161	89.9	2.64	94	1947678	114063	37194	d__Bacteria;p__Chloroflexota;c__Anaerolineae;o__Anaerolineales;f__Anaerolineaceae;g__T78;s__
MCAHLJ01F1.bin.163	88.38	4.73	574	3822258	34356	7930	d__Bacteria;p__Chloroflexota;c__Anaerolineae;o__Anaerolineales;f__Anaerolineaceae;g__UBA3924;s__
MCAHLJ01F1.bin.165	97.09	1.01	52	2379549	160179	84384	d__Bacteria;p__Firmicutes_A;c__Clostridia;o__Lachnospirales;f__Lachnospiraceae;g__Herbinix;s__
MCAHLJ01F1.bin.167	96.64	3.66	218	4236579	84546	33246	d__Bacteria;p__Fibrobacterota;c__Chitinivibrionia;o__Chitinivibrionales;f__Chitinispirillaceae;g__;s__
MCAHLJ01F1.bin.168	94.24	3.85	308	2673659	35839	12923	d__Bacteria;p__Bacteroidetes;c__Bacteroidia;o__Bacteroidales;f__vadinHA17;g__LD21;s__
MCAHLJ01F1.bin.171	93.62	0	138	1830240	65117	21285	d__Bacteria;p__Firmicutes_A;c__Clostridia;o__Peptostreptococcales;f__Anaerovoracaceae;g__UBA1426;s__UBA1426
MCAHLJ01F1.bin.20	88.73	3.66	880	4674496	29844	6324	d__Bacteria;p__Hydrogenedentota;c__Hydrogenedentia;o__Hydrogenedentiales;f__UBA2224;g__UBA2224;s__
MCAHLJ01F1.bin.25	89.89	1.12	57	847934	111249	29692	d__Bacteria;p__Firmicutes;c__Bacilli;o__RF39;f__UBA660;g__UBA660;s__UBA660
MCAHLJ01F1.bin.26	85.22	3.85	261	2316305	51943	13887	d__Bacteria;p__Firmicutes_A;c__Clostridia;o__Acetivibrionales;f__Ruminiclostridiaceae_A;g__Ruminiclostridium_B;s__
MCAHLJ01F1.bin.27	90.91	2.81	192	2720154	73802	22909	d__Bacteria;p__Chloroflexota;c__Anaerolineae;o__Anaerolineales;f__Anaerolineaceae;g__Flexilinea;s__Flexilinea
MCAHLJ01F1.bin.30	98.12	0	30	2590155	308451	144809	d__Bacteria;p__Thermotogota;c__Thermotogae;o__Petrotogales;f__Kosmotogaceae;g__Mesotoga;s__Mesotoga
MCAHLJ01F1.bin.32	98.88	0	6	1077711	424242	422637	d__Bacteria;p__Firmicutes;c__Bacilli;o__RFN20;f__CAG-826;g__UBA1361;s__
MCAHLJ01F1.bin.34	91.98	0	186	1587187	28296	10678	d__Bacteria;p__Spirochaetota;c__Spirochaetia;o__Sphaerochaetales;f__Sphaerochaetaceae;g__UBA8525;s__
MCAHLJ01F1.bin.35	99.94	3.3	245	4874232	146886	39293	d__Bacteria;p__Fibrobacterota;c__Chitinivibrionia;o__Chitinivibrionales;f__Chitinispirillaceae;g__;s__
MCAHLJ01F1.bin.38	85.23	1.09	434	2531651	28188	6950	d__Bacteria;p__Bacteroidetes;c__Bacteroidia;o__Bacteroidales;f__Dysgonomonadaceae;g__Proteiniphilum;s__Proteiniphilum
MCAHLJ01F1.bin.41	90.2	1.04	260	3870610	104831	20815	d__Bacteria;p__Verrucomicrobiota;c__Kiritimatiellae;o__RFP12;f__;g__;s__
MCAHLJ01F1.bin.44	95.16	0	38	2373585	166305	113007	d__Bacteria;p__Bacteroidetes;c__Bacteroidia;o__Bacteroidales;f__UBA1402;g__UBA1402;s__UBA1402
MCAHLJ01F1.bin.48	89.54	1.96	240	1972491	38153	11826	d__Bacteria;p__Firmicutes_G;c__UBA4882;o__UBA10575;f__UBA10575;g__;s__
MCAHLJ01F1.bin.49	97.33	0	86	1291848	82525	24186	d__Bacteria;p__Firmicutes;c__Bacilli;o__Acholeplasmatales;f__Acholeplasmataceae;g__;s__
MCAHLJ01F1.bin.50	91.86	3.67	332	3029128	46805	12725	d__Bacteria;p__Chloroflexota;c__Anaerolineae;o__UBA1429;f__UBA1429;g__;s__
MCAHLJ01F1.bin.51	92.31	2.2	278	3921665	106857	20818	d__Bacteria;p__Fibrobacterota;c__Chitinivibrionia;o__Chitinivibrionales;f__Chitinispirillaceae;g__;s__
MCAHLJ01F1.bin.54	85.1	2.85	362	2359288	24998	8127	d__Bacteria;p__Firmicutes_G;c__UBA4882;o__UBA10575;f__UBA10575;g__;s__
MCAHLJ01F1.bin.55	98.92	0.54	165	2753213	128765	31008	d__Bacteria;p__Bacteroidetes;c__Bacteroidia;o__Bacteroidales;f__ML635J-15;g__Bact-19;s__Bact-19
MCAHLJ01F1.bin.60	91.05	1.34	269	3307597	67488	17828	d__Bacteria;p__Firmicutes_A;c__Clostridia;o__Lachnospirales;f__Lachnospiraceae;g__Herbinix;s__
MCAHLJ01F1.bin.61	94.67	1.33	100	1632366	178150	23644	d__Bacteria;p__Firmicutes;c__Bacilli;o__ML615J-28;f__CAG-313;g__UBA1427;s__
MCAHLJ01F1.bin.64	89.16	2.49	474	3631163	64521	10562	d__Bacteria;p__Firmicutes_A;c__Clostridia;o__Acetivibrionales;f__Ruminiclostridiaceae_A;g__DTU059;s__
MCAHLJ01F1.bin.66	84.42	7.19	309	3246921	60135	13905	d__Bacteria;p__Firmicutes_G;c__SHA-98;o__DTUO25;f__DTU025;g__UBA5389;s__
MCAHLJ01F1.bin.67	89.92	1.11	212	2280372	56618	14761	d__Bacteria;p__Firmicutes_B;c__Syntrophomonadia;o__Syntrophomonadales;f__Syntrophomonadaceae;g__DTU018;s__DTU018
MCAHLJ01F1.bin.69	100	0	341	2662735	63743	10773	d__Bacteria;p__Caldatribacteriota;c__Caldatribacteriia;o__Caldatribacteriales;f__UBA8910;g__UBA8910;s__
MCAHLJ01F1.bin.71	94.17	2.58	142	2936268	127193	31109	d__Bacteria;p__Desulfobacterota;c__Syntrophia;o__Syntrophales;f__Syntrophaceae;g__Syntrophus;s__Syntrophus
MCAHLJ01F1.bin.75	93.11	2.22	218	1968289	79313	11336	d__Bacteria;p__Firmicutes_A;c__Mahellia;o__Caldicoprobacterales;f__DTU083;g__UBA3906;s__UBA3906
MCAHLJ01F1.bin.77	97.38	1.94	148	2977476	110328	31368	d__Bacteria;p__Desulfobacterota;c__Desulfomonilia;o__UBA1062;f__UBA1062;g__UBA1062;s__UBA1062
MCAHLJ01F1.bin.78	90.21	1.4	222	3280509	152657	35792	d__Bacteria;p__Firmicutes_A;c__Clostridia;o__;f__;g__;s__
MCAHLJ01F1.bin.79	91.01	0	114	1201047	83648	19457	d__Bacteria;p__Firmicutes;c__Bacilli;o__RF39;f__UBA5348;g__UBA5348;s__
MCAHLJ01F1.bin.84	97.8	0	27	2010408	197980	133558	d__Bacteria;p__Cloacimonadota;c__Cloacimonadia;o__Cloacimonadales;f__Cloacimonadaceae;g__;s__
MCAHLJ01F1.bin.88	89.66	0	89	1090784	91873	19576	d__Bacteria;p__Firmicutes;c__Bacilli;o__RF39;f__CAG-822;g__UBA5364;s__
MCAHLJ01F1.bin.9	98.84	2.75	140	2818969	198091	38978	d__Bacteria;p__Fibrobacterota;c__Fibrobacteria;o__Fibrobacterales;f__Fibrobacteraceae;g__Fibro-01;s__
MCAHLJ01F1.bin.91	96.59	2.27	121	5420056	343289	83449	d__Bacteria;p__Planctomycetota;c__Phycisphaerae;o__UBA1845;f__UBA1845;g__;s__
MCAHLJ01F1.bin.96	89.88	6.07	343	2149804	25745	7946	d__Archaea;p__Crenarchaeota;c__Bathyarchaeia;o__B26-1;f__UBA233;g__;s__
MCAHLJ01F1.bin.97	99.07	4.67	63	2438070	220641	75128	d__Archaea;p__Crenarchaeota;c__Bathyarchaeia;o__B26-1;f__UBA233;g__;s__
MCAHLJ01F1.bin.98	97.9	1.75	220	3755782	116816	36066	d__Bacteria;p__Firmicutes_A;c__Clostridia;o__Acetivibrionales;f__Ruminiclostridiaceae_A;g__Ruminiclostridium_B;s__
MCAHNP02F1.bin.109	94.45	0	216	1430152	33176	8230	d__Bacteria;p__Synergistota;c__Synergistia;o__Synergistales;f__Synergistaceae;g__Syner-03;s__
MCAHNP02F1.bin.111	96.18	3.7	275	2538686	63651	13904	d__Bacteria;p__Actinobacteriota;c__Actinobacteria;o__Mycobacteriales;f__Mycobacteriaceae;g__Corynebacterium;s__Corynebacterium
MCAHNP02F1.bin.117	89.19	4.56	341	1821952	20463	6569	d__Bacteria;p__Proteobacteria;c__Gammaproteobacteria;o__Burkholderiales;f__Methylophilaceae;g__UBA6140;s__
MCAHNP02F1.bin.122	80.31	4.1	340	2397485	62465	10968	d__Bacteria;p__Firmicutes_A;c__Clostridia;o__Christensenellales;f__CAG-74;g__DTU024;s__
MCAHNP02F1.bin.130	81.83	9.91	676	3497652	43089	5809	d__Bacteria;p__Bacteroidetes;c__Bacteroidia;o__Bacteroidales;f__Prolixibacteraceae;g__UBA1413;s__
MCAHNP02F1.bin.140	90.15	1.4	281	2204809	32973	10346	d__Bacteria;p__Firmicutes_A;c__Clostridia;o__Tissierellales;f__Sedimentibacteraceae;g__Sedimentibacter;s__Sedimentibacter
MCAHNP02F1.bin.142	96.59	2.73	93	4405074	209551	76673	d__Bacteria;p__Bacteroidetes;c__SZUA-365;o__SZUA-365;f__SZUA-365;g__SZUA-365;s__
MCAHNP02F1.bin.145	97.33	6.67	107	1393591	81232	22524	d__Bacteria;p__Firmicutes;c__Bacilli;o__ML615J-28;f__CAG-698;g__;s__
MCAHNP02F1.bin.147	98.71	0.65	43	3038325	235811	111885	d__Bacteria;p__Desulfobacterota;c__Desulfomonilia;o__UBA1062;f__UBA1062;g__;s__
MCAHNP02F1.bin.150	95.53	0.67	36	2258840	269309	100888	d__Bacteria;p__Firmicutes_A;c__Clostridia;o__Oscillospirales;f__Acutalibacteraceae;g__DTU089;s__
MCAHNP02F1.bin.158	98.31	0	188	1825361	58252	14260	d__Bacteria;p__Caldatribacteriota;c__JS1;o__SB-45;f__UBA6794;g__;s__
MCAHNP02F1.bin.165	98.66	1.08	112	2800724	104194	42389	d__Bacteria;p__Bacteroidetes;c__Bacteroidia;o__Bacteroidales;f__UBA1402;g__UBA1402;s__
MCAHNP02F1.bin.168	87.1	3.28	246	3132830	69304	18839	d__Bacteria;p__Bacteroidetes;c__Kapabacteria;o__Kapabacteriales;f__XYC2-FULL-35-21;g__;s__
MCAHNP02F1.bin.169	94.39	4.52	219	1737751	46245	11639	d__Archaea;p__Crenarchaeota;c__Bathyarchaeia;o__B26-1;f__UBA233;g__;s__
MCAHNP02F1.bin.172	89.92	3.64	403	4148165	49433	14161	d__Bacteria;p__Chloroflexota;c__Anaerolineae;o__SBR1031;f__UBA2029;g__;s__
MCAHNP02F1.bin.182	96.52	2.67	293	2195929	33824	9236	d__Bacteria;p__Spirochaetota;c__Spirochaetia;o__Sphaerochaetales;f__Sphaerochaetaceae;g__;s__
MCAHNP02F1.bin.189	80.56	1.73	399	2337667	46970	7120	d__Bacteria;p__Desulfobacterota;c__Syntrophorhabdia;o__Syntrophorhabdales;f__Syntrophorhabdaceae;g__Syntrophorhabdus;s__
MCAHNP02F1.bin.19	95.16	2.1	176	2665913	91301	29074	d__Bacteria;p__Desulfobacterota;c__Desulfobacteria;o__Desulfobacterales;f__UBA2245;g__UBA2245;s__UBA2245
MCAHNP02F1.bin.190	85.15	0.62	306	2405039	61082	11008	d__Bacteria;p__Synergistota;c__Synergistia;o__Synergistales;f__Aminobacteriaceae;g__Syner-01;s__
MCAHNP02F1.bin.194	95.71	2.06	87	2967498	163390	53791	d__Bacteria;p__Bacteroidetes;c__Bacteroidia;o__Bacteroidales;f__;g__;s__
MCAHNP02F1.bin.201	89.98	3.94	502	2957260	37315	7090	d__Bacteria;p__Verrucomicrobiota;c__Verrucomicrobiae;o__Opitutales;f__UBA4506;g__;s__
MCAHNP02F1.bin.202	93.36	4.57	313	2993488	77284	14325	d__Bacteria;p__Actinobacteriota;c__Actinobacteria;o__Actinomycetales;f__Dermatophilaceae;g__;s__
MCAHNP02F1.bin.22	84.95	2.15	185	2058034	66774	17080	d__Bacteria;p__Bacteroidetes;c__Bacteroidia;o__Flavobacteriales;f__Weeksellaceae;g__Ornithobacterium;s__
MCAHNP02F1.bin.26	97.74	2.2	80	2682507	296298	53943	d__Bacteria;p__Cloacimonadota;c__Cloacimonadia;o__Cloacimonadales;f__Cloacimonadaceae;g__;s__
MCAHNP02F1.bin.31	97.94	5.07	425	5827140	77914	20583	d__Bacteria;p__Verrucomicrobiota;c__Verrucomicrobiae;o__Pedosphaerales;f__Pedosphaeraceae;g__UBA8199;s__
MCAHNP02F1.bin.35	83.71	1.69	72	776277	53888	16849	d__Bacteria;p__Firmicutes;c__Bacilli;o__RF39;f__CAG-1000;g__;s__
MCAHNP02F1.bin.39	80.88	9.37	698	4992650	61367	10292	d__Bacteria;p__Bacteroidetes;c__Bacteroidia;o__Bacteroidales;f__Lentimicrobiaceae;g__UBA5507;s__
MCAHNP02F1.bin.4	96.08	2.3	244	2555676	70099	16470	d__Bacteria;p__Bacteroidetes;c__Bacteroidia;o__Bacteroidales;f__Dysgonomonadaceae;g__Fermentimonas;s__
MCAHNP02F1.bin.56	97.08	2.63	210	2249659	82400	17216	d__Archaea;p__Halobacterota;c__Methanomicrobia;o__Methanomicrobiales;f__Methanosphaerulaceae;g__UBA288;s__
MCAHNP02F1.bin.58	96.51	4.19	614	3856397	30653	7651	d__Bacteria;p__Bacteroidetes;c__Bacteroidia;o__Bacteroidales;f__Prolixibacteraceae;g__Mariniphaga;s__
MCAHNP02F1.bin.63	100	1.16	332	5765736	109276	28085	d__Bacteria;p__Hydrogenedentota;c__Hydrogenedentia;o__Hydrogenedentiales;f__;g__;s__
MCAHNP02F1.bin.64	87	2.65	416	2189290	36042	6077	d__Bacteria;p__Spirochaetota;c__Spirochaetia;o__Sphaerochaetales;f__Sphaerochaetaceae;g__Sphaerochaeta;s__
MCAHNP02F1.bin.75	84.12	7.53	540	3405094	42247	7878	d__Bacteria;p__Bacteroidetes;c__Bacteroidia;o__Bacteroidales;f__Lentimicrobiaceae;g__Lentimicrobium;s__
MCAHNP02F1.bin.91	88.03	3.01	789	6474600	71466	10436	d__Bacteria;p__Chloroflexota;c__Anaerolineae;o__SBR1031;f__UBA2029;g__UBA2029;s__
MCAHNP02F1.bin.93	96.16	6.43	342	2894210	65574	13656	d__Bacteria;p__Bacteroidetes;c__Bacteroidia;o__Bacteroidales;f__Dysgonomonadaceae;g__Proteiniphilum;s__
MCAHNP02F1.bin.97	95.48	8.55	324	3393171	62417	15831	d__Bacteria;p__Desulfobacterota;c__Syntrophia;o__Syntrophales;f__Syntrophaceae;g__Syntrophus;s__
MCAJSP03F1.bin.102	83.62	1.54	341	2177732	49980	7403	d__Bacteria;p__Bacteroidetes;c__Bacteroidia;o__Bacteroidales;f__Marinilabiliaceae;g__Geofilum;s__
MCAJSP03F1.bin.116	84.36	8.15	358	3073436	49470	12677	d__Bacteria;p__Verrucomicrobiota;c__Verrucomicrobiae;o__Opitutales;f__UBA4506;g__;s__
MCAJSP03F1.bin.117	86.27	2.36	155	1624364	67332	17713	d__Bacteria;p__Bacteroidetes;c__Bacteroidia;o__Bacteroidales;f__UBA932;g__;s__
MCAJSP03F1.bin.12	98.9	2.2	268	4677858	140749	27260	d__Bacteria;p__KSB1;c__UBA2214;o__UBA2214;f__UBA2214;g__;s__
MCAJSP03F1.bin.127	86.19	7.56	392	4020773	115945	17117	d__Bacteria;p__Bacteroidetes;c__Bacteroidia;o__Bacteroidales;f__UBA5072;g__UBA5072;s__
MCAJSP03F1.bin.128	93.58	1.4	196	2722732	59047	21630	d__Bacteria;p__Firmicutes_A;c__Clostridia;o__Oscillospirales;f__Oscillospiraceae;g__;s__
MCAJSP03F1.bin.134	92.48	1.4	186	2189249	78146	16560	d__Bacteria;p__Firmicutes_A;c__Clostridia;o__Christensenellales;f__CAG-138;g__;s__
MCAJSP03F1.bin.136	92.92	1.08	130	3076965	95309	39366	d__Bacteria;p__Firmicutes_A;c__Clostridia;o__Christensenellales;f__CAG-74;g__;s__
MCAJSP03F1.bin.137	94.35	3.23	175	2726638	90323	23486	d__Bacteria;p__Firmicutes_A;c__Clostridia;o__Christensenellales;f__CAG-74;g__;s__
MCAJSP03F1.bin.140	95.45	7.02	769	6603001	114823	12307	d__Bacteria;p__Planctomycetota;c__Phycisphaerae;o__SG8-4;f__SG8-4;g__PLanc-01;s__
MCAJSP03F1.bin.148	93.82	1.12	22	1291426	227011	98046	d__Bacteria;p__Firmicutes;c__Bacilli;o__RF39;f__CAG-822;g__;s__
MCAJSP03F1.bin.151	88.89	1.34	196	2815461	71818	23010	d__Bacteria;p__Bacteroidetes;c__Bacteroidia;o__Bacteroidales;f__Prolixibacteraceae;g__;s__
MCAJSP03F1.bin.156	85.94	6.66	385	2871786	65606	9176	d__Bacteria;p__Desulfobacterota;c__Syntrophia;o__Syntrophales;f__Smithellaceae;g__UBA8904;s__
MCAJSP03F1.bin.159	88.77	0.87	179	1940231	55925	15183	d__Bacteria;p__Bacteroidetes;c__Bacteroidia;o__Bacteroidales;f__UBA932;g__;s__
MCAJSP03F1.bin.162	96.63	1.12	100	3465329	175418	58417	d__Bacteria;p__Spirochaetota;c__UBA4802;o__UBA4802;f__UBA5550;g__;s__
MCAJSP03F1.bin.163	82.86	2.86	260	3513485	95114	24700	d__Bacteria;p__Bacteroidetes;c__Bacteroidia;o__Bacteroidales;f__UBA5072;g__UBA5072;s__
MCAJSP03F1.bin.171	90.76	5.98	252	2166012	46973	12018	d__Bacteria;p__Firmicutes_A;c__Clostridia;o__Christensenellales;f__SZUA-584;g__SZUA-584;s__
MCAJSP03F1.bin.178	93.33	2.28	400	7655321	181246	40922	d__Bacteria;p__Myxococcota;c__Polyangia;o__Polyangiales;f__Polyangiaceae;g__;s__
MCAJSP03F1.bin.184	88.76	2.87	237	3008355	111883	17143	d__Bacteria;p__Verrucomicrobiota;c__Kiritimatiellae;o__Kiritimatiellales;f__UBA1859;g__;s__
MCAJSP03F1.bin.186	92.31	0	72	2375944	139535	58250	d__Bacteria;p__Cloacimonadota;c__Cloacimonadia;o__Cloacimonadales;f__Cloacimonadaceae;g__UBA4175;s__
MCAJSP03F1.bin.190	86.36	8.18	529	2992636	33672	6522	d__Bacteria;p__Chloroflexota;c__Anaerolineae;o__Anaerolineales;f__Anaerolineaceae;g__Leptolinea;s__
MCAJSP03F1.bin.193	86.2	0.72	204	2749557	102413	21685	d__Bacteria;p__Bacteroidetes;c__Bacteroidia;o__Bacteroidales;f__Prolixibacteraceae;g__UBA1413;s__
MCAJSP03F1.bin.196	91.67	4.32	421	3169072	41334	11054	d__Bacteria;p__Bacteroidetes;c__Bacteroidia;o__Bacteroidales;f__Prolixibacteraceae;g__;s__
MCAJSP03F1.bin.197	89.11	2.82	307	1714651	23927	6491	d__Bacteria;p__Firmicutes_A;c__Clostridia;o__Christensenellales;f__SZUA-584;g__SZUA-584;s__
MCAJSP03F1.bin.202	97.42	5.51	133	5066359	184980	57412	d__Bacteria;p__Desulfobacterota;c__Desulfobacteria;o__Desulfatiglandales;f__HGW-15;g__;s__
MCAJSP03F1.bin.204	93.12	0.7	170	2887005	76031	25842	d__Bacteria;p__Firmicutes_A;c__Clostridia;o__Christensenellales;f__CAG-74;g__;s__
MCAJSP03F1.bin.208	92.56	1.68	158	2171307	61347	22356	d__Bacteria;p__Firmicutes_A;c__Clostridia;o__Lachnospirales;f__Lachnospiraceae;g__Herbinix;s__
MCAJSP03F1.bin.214	96.9	3.89	152	3292664	135077	35455	d__Bacteria;p__Bacteroidetes;c__Bacteroidia;o__Bacteroidales;f__vadinHA17;g__SR-FBR-E99;s__
MCAJSP03F1.bin.31	89.78	2.25	110	1037588	50804	14267	d__Bacteria;p__Firmicutes;c__Bacilli;o__RFN20;f__CAG-826;g__;s__
MCAJSP03F1.bin.32	91.21	2.2	203	1976841	49520	13960	d__Bacteria;p__Cloacimonadota;c__Cloacimonadia;o__Cloacimonadales;f__Cloacimonadaceae;g__;s__
MCAJSP03F1.bin.42	89.74	5.31	575	2762546	32316	5311	d__Bacteria;p__Bacteroidetes;c__Ignavibacteria;o__Ignavibacteriales;f__;g__;s__
MCAJSP03F1.bin.43	89.34	4.03	207	2256910	89914	18453	d__Bacteria;p__Bacteroidetes;c__Bacteroidia;o__Bacteroidales;f__WCHB1-69;g__UBA5266;s__
MCAJSP03F1.bin.44	85.36	3.3	363	2270829	25543	7351	d__Bacteria;p__Cloacimonadota;c__Cloacimonadia;o__Cloacimonadales;f__Cloacimonadaceae;g__;s__
MCAJSP03F1.bin.45	82.24	4.35	267	2103176	40963	10987	d__Bacteria;p__Bacteroidetes;c__Bacteroidia;o__Bacteroidales;f__Dysgonomonadaceae;g__Petrimonas;s__
MCAJSP03F1.bin.48	90.83	7	491	3932888	53101	10877	d__Bacteria;p__Firmicutes_A;c__Clostridia;o__Acetivibrionales;f__Acetivibrionaceae;g__UBA1305;s__
MCAJSP03F1.bin.75	82.66	4.57	587	3260140	27575	6425	d__Bacteria;p__Bacteroidetes;c__Bacteroidia;o__Bacteroidales;f__Prolixibacteraceae;g__;s__
MCAJSP03F1.bin.76	93.33	1.93	144	2797604	114204	29867	d__Bacteria;p__Bacteroidetes;c__Bacteroidia;o__Bacteroidales;f__vadinHA17;g__SR-FBR-E99;s__
MCAJSP03F1.bin.80	91.14	7.24	250	6613358	203054	57076	d__Bacteria;p__Fibrobacterota;c__Chitinivibrionia;o__Chitinivibrionales;f__Chitinispirillaceae;g__;s__
MCAJSP03F1.bin.82	94.59	0	79	2984876	185409	60824	d__Bacteria;p__Firmicutes_A;c__Clostridia;o__Oscillospirales;f__Acutalibacteraceae;g__UBA1447;s__
MCAJSP03F1.bin.85	82.23	1.72	509	3089792	26999	7499	d__Bacteria;p__Spirochaetota;c__Spirochaetia;o__Treponematales;f__UBA8932;g__UBA1306;s__
MCAJSP03F1.bin.87	96.18	3.98	305	5799167	169525	32829	d__Bacteria;p__Planctomycetota;c__Phycisphaerae;o__UBA1845;f__;g__;s__
MCAJSP03F1.bin.89	94.09	0.4	63	2639572	173214	59239	d__Bacteria;p__Firmicutes_A;c__Clostridia;o__Christensenellales;f__CAG-74;g__RUG563;s__
MCAJSP03F1.bin.91	81.3	1.81	394	2188030	25624	6573	d__Bacteria;p__Bacteroidetes;c__Bacteroidia;o__Bacteroidales;f__UBA1402;g__UBA8389;s__
MCAJSP03F1.bin.97	84.26	3.33	278	2929268	51665	13992	d__Bacteria;p__Bacteroidetes;c__Bacteroidia;o__Bacteroidales;f__UBA5072;g__UBA5072;s__
MCAJSP03F1.bin.99	92.37	4.19	493	7901520	158232	29927	d__Bacteria;p__Myxococcota;c__Polyangia;o__Palsa-1104;f__Fen-1088;g__Fen-1118;s__
MCAJSP03F2.bin.104	96.64	2.2	209	3451137	164969	29491	d__Bacteria;p__KSB1;c__UBA2214;o__;f__;g__;s__
MCAJSP03F2.bin.105	99.85	8.1	283	2628464	71379	14971	d__Bacteria;p__Synergistota;c__Synergistia;o__Synergistales;f__Aminobacteriaceae;g__Syner-01;s__
MCAJSP03F2.bin.128	94.77	0.65	327	3498551	54720	15832	d__Archaea;p__Halobacterota;c__Methanosarcinia;o__Methanosarcinales;f__Methanosarcinaceae;g__Methanosarcina;s__Methanosarcina
MCAJSP03F2.bin.14	84.21	2.48	233	1610933	38389	8273	d__Bacteria;p__Firmicutes_A;c__Clostridia;o__Saccharofermentanales;f__Saccharofermentanaceae;g__;s__
MCAJSP03F2.bin.142	90.91	3.36	637	5628608	47016	12490	d__Bacteria;p__Planctomycetota;c__Phycisphaerae;o__UBA1845;f__;g__;s__
MCAJSP03F2.bin.145	84.2	3.61	302	2105705	45743	9870	d__Bacteria;p__Firmicutes_A;c__Clostridia;o__;f__;g__;s__
MCAJSP03F2.bin.147	82.68	4.96	218	1387809	35349	7041	d__Bacteria;p__Firmicutes_A;c__Clostridia;o__Saccharofermentanales;f__Saccharofermentanaceae;g__;s__
MCAJSP03F2.bin.159	87.97	5.65	263	2155013	40773	12031	d__Bacteria;p__Firmicutes_A;c__Clostridia;o__Christensenellales;f__SZUA-584;g__SZUA-584;s__
MCAJSP03F2.bin.16	90.07	5.05	386	2402064	34482	7149	d__Bacteria;p__Firmicutes_A;c__Clostridia;o__Christensenellales;f__SZUA-584;g__SZUA-584;s__
MCAJSP03F2.bin.17	94.32	3.98	602	5536539	61726	13437	d__Bacteria;p__Planctomycetota;c__Phycisphaerae;o__SG8-4;f__SG8-4;g__PLanc-01;s__
MCAJSP03F2.bin.170	83.33	5.61	296	2313565	32564	9882	d__Archaea;p__Crenarchaeota;c__Bathyarchaeia;o__B26-1;f__UBA233;g__;s__
MCAJSP03F2.bin.171	98.92	3.32	848	6747972	49791	11111	d__Bacteria;p__Hydrogenedentota;c__Hydrogenedentia;o__Hydrogenedentiales;f__UBA2224;g__UBA2224;s__
MCAJSP03F2.bin.173	90.78	6.47	726	4794708	42087	8027	d__Bacteria;p__Fibrobacterota;c__Chitinivibrionia;o__Chitinivibrionales;f__Chitinispirillaceae;g__;s__
MCAJSP03F2.bin.174	83.64	2.45	244	2003365	81653	10941	d__Bacteria;p__Bacteroidetes;c__Bacteroidia;o__Bacteroidales;f__Marinilabiliaceae;g__UBA7646;s__
MCAJSP03F2.bin.176	97.73	0	149	3543253	114805	38800	d__Bacteria;p__Planctomycetota;c__Phycisphaerae;o__SG8-4;f__SG8-4;g__4572-13;s__
MCAJSP03F2.bin.183	89.86	5.47	341	2983581	71275	10987	d__Bacteria;p__Verrucomicrobiota;c__Kiritimatiellae;o__LD1-PB3;f__Lenti-01;g__Lenti-01;s__
MCAJSP03F2.bin.184	93.02	5.94	482	3266757	46626	8587	d__Bacteria;p__Bacteroidetes;c__Ignavibacteria;o__Ignavibacteriales;f__;g__;s__
MCAJSP03F2.bin.187	91.4	4.52	603	5056961	44194	11445	d__Bacteria;p__Myxococcota;c__Polyangia;o__Palsa-1104;f__Fen-1088;g__Fen-1118;s__
MCAJSP03F2.bin.196	97.18	1.21	114	2154821	84052	33328	d__Bacteria;p__Firmicutes_A;c__Clostridia;o__Christensenellales;f__CAG-74;g__DTU024;s__
MCAJSP03F2.bin.206	96.2	1.49	146	1396138	51751	13418	d__Bacteria;p__Chloroflexota;c__Dehalococcoidia;o__Dehalococcoidales;f__UBA5627;g__;s__
MCAJSP03F2.bin.25	96.7	1.98	44	3177847	304762	123023	d__Bacteria;p__Chloroflexota;c__Dehalococcoidia;o__UBA2777;f__RBG-13-53-26;g__;s__
MCAJSP03F2.bin.26	92.26	4.68	274	7472340	339226	75591	d__Bacteria;p__Myxococcota;c__Polyangia;o__Polyangiales;f__Polyangiaceae;g__FEN-1139;s__
MCAJSP03F2.bin.29	91.76	2.38	28	2391740	422350	115407	d__Bacteria;p__Fermentibacterota;c__Fermentibacteria;o__Fermentibacterales;f__Fermentibacteraceae;g__Fermentibacter;s__
MCAJSP03F2.bin.41	90.75	4.75	1290	11310912	109845	13955	d__Bacteria;p__Myxococcota;c__Polyangia;o__Polyangiales;f__Polyangiaceae;g__;s__
MCAJSP03F2.bin.48	94.6	2.12	169	1703843	47938	14732	d__Archaea;p__Halobacterota;c__Methanomicrobia;o__Methanomicrobiales;f__Methanomicrobiaceae;g__Methanomicrobium;s__
MCAJSP03F2.bin.5	95	4.73	562	5099478	62360	12286	d__Bacteria;p__Chloroflexota;c__Anaerolineae;o__;f__;g__;s__
MCAJSP03F2.bin.50	95.7	1.72	257	2565521	60121	12843	d__Bacteria;p__Bacteroidetes;c__Bacteroidia;o__Bacteroidales;f__UBA12481;g__UBA12481;s__
MCAJSP03F2.bin.56	94.92	0	255	2543810	68817	16526	d__Bacteria;p__Caldatribacteriota;c__JS1;o__SB-45;f__UBA6794;g__UBA6794;s__
MCAJSP03F2.bin.58	87.7	7.86	317	1606850	25133	5947	d__Bacteria;p__Firmicutes_A;c__Clostridia;o__Christensenellales;f__SZUA-584;g__SZUA-584;s__
MCAJSP03F2.bin.62	95.7	4.57	291	2457503	55476	12082	d__Bacteria;p__Bacteroidetes;c__Bacteroidia;o__Bacteroidales;f__UBA1402;g__UBA1402;s__
MCAJSP03F2.bin.70	85	4.58	421	3151199	57659	9285	d__Bacteria;p__Desulfobacterota;c__Syntrophorhabdia;o__Syntrophorhabdales;f__Syntrophorhabdaceae;g__Syntrophorhabdus;s__
MCAJSP03F2.bin.72	83.09	7.87	716	3503910	25456	5571	d__Bacteria;p__Desulfobacterota;c__Desulfobacteria;o__Desulfatiglandales;f__HGW-15;g__;s__
MCAJSP03F2.bin.76	94.51	2.85	526	4094656	51210	10431	d__Bacteria;p__KSB1;c__UBA2214;o__UBA2214;f__UBA2214;g__;s__
MCAJSP03F2.bin.82	87.01	2.48	487	2333177	23760	5243	d__Bacteria;p__Chloroflexota;c__Dehalococcoidia;o__Dehalococcoidales;f__UBA3254;g__UBA3254;s__
MCAJSP03F2.bin.83	94.09	0	700	5148667	41056	9674	d__Bacteria;p__Hydrogenedentota;c__Hydrogenedentia;o__Hydrogenedentiales;f__;g__;s__
MCAJSP03F2.bin.85	96.34	3.01	153	2871013	105590	29623	d__Bacteria;p__Desulfobacterota;c__Syntrophia;o__Syntrophales;f__Smithellaceae;g__UBA8904;s__
MCAJSP03F2.bin.86	92.26	3.23	201	2457680	87869	17098	d__Bacteria;p__Desulfobacterota;c__Syntrophia;o__Syntrophales;f__UBA6807;g__UBA6807;s__
MCAJSP03F2.bin.90	89.13	2.2	552	3893806	37361	8549	d__Bacteria;p__Bacteroidetes;c__SZUA-365;o__SZUA-365;f__SZUA-365;g__SZUA-365;s__
MCAJSP03F2.bin.95	84.73	2.8	548	2456236	33747	4891	d__Bacteria;p__Firmicutes_A;c__Clostridia;o__Tissierellales;f__Sedimentibacteraceae;g__Sedimentibacter;s__
MCALNP01F1.bin.1	91.33	1.9	91	1658862	109322	29185	d__Bacteria;p__Bacteroidetes;c__Bacteroidia;o__Bacteroidales;f__UBA932;g__DMER64;s__DMER64
MCALNP01F1.bin.10	86.95	2.93	331	2503615	36649	11101	d__Bacteria;p__Verrucomicrobiota;c__Kiritimatiellae;o__LD1-PB3;f__Lenti-01;g__Lenti-01;s__
MCALNP01F1.bin.100	90.84	2.86	344	2533347	55264	10048	d__Bacteria;p__Actinobacteriota;c__Actinobacteria;o__Mycobacteriales;f__Mycobacteriaceae;g__Corynebacterium;s__
MCALNP01F1.bin.103	97.73	1.7	106	3198728	135466	50392	d__Bacteria;p__Planctomycetota;c__Phycisphaerae;o__SG8-4;f__SG8-4;g__4572-13;s__
MCALNP01F1.bin.107	92.66	8.34	613	4356764	41656	9405	d__Bacteria;p__Chloroflexota;c__Anaerolineae;o__UBA1429;f__;g__;s__
MCALNP01F1.bin.108	91.76	2.54	361	2216924	38827	7557	d__Bacteria;p__Caldatribacteriota;c__Caldatribacteriia;o__Caldatribacteriales;f__UBA8910;g__UBA8910;s__
MCALNP01F1.bin.123	91.9	2.22	160	2581650	108891	26492	d__Bacteria;p__Bacteroidetes;c__Bacteroidia;o__Bacteroidales;f__vadinHA17;g__LD21;s__
MCALNP01F1.bin.125	84.63	3.41	87	2775600	156477	64821	d__Bacteria;p__Verrucomicrobiota;c__Kiritimatiellae;o__LD1-PB3;f__Lenti-01;g__Lenti-01;s__
MCALNP01F1.bin.13	92.38	1.53	308	3004688	62725	13154	d__Bacteria;p__Firmicutes_A;c__Clostridia;o__Lachnospirales;f__Lachnospiraceae;g__CAG-791;s__CAG-791
MCALNP01F1.bin.130	97.25	3.67	202	3072819	60773	22090	d__Bacteria;p__Chloroflexota;c__Anaerolineae;o__UBA1429;f__UBA1429;g__;s__
MCALNP01F1.bin.131	96.13	2.82	250	2745202	90513	16019	d__Bacteria;p__Proteobacteria;c__Gammaproteobacteria;o__Pseudomonadales;f__Moraxellaceae;g__Psychrobacter;s__
MCALNP01F1.bin.133	93.58	2.31	158	2814295	84106	28082	d__Bacteria;p__Actinobacteriota;c__Actinobacteria;o__Actinomycetales;f__Cellulomonadaceae;g__Actinotalea;s__
MCALNP01F1.bin.136	98.9	3.85	244	6208913	114938	40136	d__Bacteria;p__Hydrogenedentota;c__Hydrogenedentia;o__Hydrogenedentiales;f__UBA2224;g__UBA2224;s__
MCALNP01F1.bin.137	92.61	1.14	247	3900773	121753	28491	d__Bacteria;p__Planctomycetota;c__Phycisphaerae;o__UBA1845;f__Fen-1342;g__;s__
MCALNP01F1.bin.142	94.76	1.75	233	2768146	70751	17653	d__Bacteria;p__Firmicutes_A;c__Clostridia;o__Acetivibrionales;f__Acetivibrionaceae;g__DTU013;s__
MCALNP01F1.bin.145	90.82	2.8	242	2162690	29265	12207	d__Bacteria;p__Firmicutes_B;c__Syntrophomonadia;o__Syntrophomonadales;f__Syntrophomonadaceae;g__;s__
MCALNP01F1.bin.153	86.37	5.27	198	1827903	93604	13384	d__Bacteria;p__Firmicutes_A;c__;o__;f__;g__;s__
MCALNP01F1.bin.154	99.22	1.47	132	3197032	278108	59877	d__Bacteria;p__Proteobacteria;c__Gammaproteobacteria;o__Burkholderiales;f__Rhodocyclaceae;g__Thauera;s__Thauera
MCALNP01F1.bin.158	97.14	2.3	62	2869959	263923	117322	d__Bacteria;p__Bacteroidetes;c__Bacteroidia;o__Bacteroidales;f__vadinHA17;g__LD21;s__
MCALNP01F1.bin.163	96.7	2.3	163	2008645	63332	20124	d__Bacteria;p__Cloacimonadota;c__Cloacimonadia;o__Cloacimonadales;f__Cloacimonadaceae;g__UBA1032;s__UBA1032
MCALNP01F1.bin.169	89.77	2.09	151	1269493	54296	10745	d__Bacteria;p__Chloroflexota;c__Dehalococcoidia;o__Dehalococcoidales;f__UBA5627;g__UBA5627;s__
MCALNP01F1.bin.170	97.97	1.87	266	2478119	65972	13033	d__Bacteria;p__Actinobacteriota;c__Actinobacteria;o__Mycobacteriales;f__Mycobacteriaceae;g__Corynebacterium;s__Corynebacterium
MCALNP01F1.bin.176	98.11	0.79	110	1265922	49223	15884	d__Bacteria;p__Firmicutes;c__Bacilli;o__Erysipelotrichales;f__Erysipelotrichaceae;g__;s__
MCALNP01F1.bin.183	89.09	5.91	49	2269791	321854	78460	d__Bacteria;p__Chloroflexota;c__Anaerolineae;o__Anaerolineales;f__Anaerolineaceae;g__T78;s__
MCALNP01F1.bin.188	94	5.94	357	3917610	60668	16143	d__Bacteria;p__Chloroflexota;c__Anaerolineae;o__Anaerolineales;f__Anaerolineaceae;g__UBA3924;s__
MCALNP01F1.bin.190	92.76	2.9	262	2367338	44658	11672	d__Bacteria;p__Bacteroidetes;c__Bacteroidia;o__Bacteroidales;f__Dysgonomonadaceae;g__Petrimonas;s__Petrimonas
MCALNP01F1.bin.195	93.37	2.57	192	3009547	104049	21715	d__Bacteria;p__Firmicutes_A;c__Clostridia;o__Acetivibrionales;f__Acetivibrionaceae;g__;s__
MCALNP01F1.bin.196	97.09	0	84	2309422	137869	42910	d__Bacteria;p__Firmicutes_A;c__Clostridia;o__Lachnospirales;f__Lachnospiraceae;g__Herbinix;s__
MCALNP01F1.bin.199	87.78	2	142	2564424	192168	39998	d__Bacteria;p__Bacteroidetes;c__Bacteroidia;o__Bacteroidales;f__vadinHA17;g__SR-FBR-E99;s__
MCALNP01F1.bin.20	85.41	6.39	188	2412269	83765	25075	d__Bacteria;p__Spirochaetota;c__Spirochaetia;o__Treponematales;f__Treponemataceae;g__;s__
MCALNP01F1.bin.203	86.44	5.08	302	2552868	53282	11757	d__Bacteria;p__Caldatribacteriota;c__JS1;o__SB-45;f__UBA6794;g__;s__
MCALNP01F1.bin.204	93.14	2.45	173	2190600	93238	19192	d__Bacteria;p__Firmicutes_G;c__UBA4882;o__UBA10575;f__UBA10575;g__;s__
MCALNP01F1.bin.210	93.22	0	89	1720729	75334	29348	d__Bacteria;p__Synergistota;c__Synergistia;o__Synergistales;f__Thermovirgaceae;g__58-81;s__
MCALNP01F1.bin.214	96.1	2.45	296	1966419	33788	8702	d__Bacteria;p__Firmicutes_A;c__Clostridia;o__Tissierellales;f__Sedimentibacteraceae;g__Sedimentibacter;s__
MCALNP01F1.bin.215	95.76	1.98	38	2320234	470003	136463	d__Bacteria;p__Firmicutes_G;c__Limnochordia;o__DTU010;f__DTU010;g__;s__
MCALNP01F1.bin.216	95.82	1.52	263	2642722	46003	12503	d__Bacteria;p__Bacteroidetes;c__Bacteroidia;o__Bacteroidales;f__UBA12481;g__UBA12481;s__
MCALNP01F1.bin.218	86.76	0	279	1896382	55726	8940	d__Bacteria;p__Thermotogota;c__Thermotogae;o__Petrotogales;f__Kosmotogaceae;g__Mesotoga;s__
MCALNP01F1.bin.219	82.24	1.29	199	3011245	97180	19596	d__Bacteria;p__Myxococcota;c__UBA9042;o__UBA9042;f__;g__;s__
MCALNP01F1.bin.22	84.18	1.69	275	1805476	42542	7826	d__Bacteria;p__Firmicutes_D;c__Dethiobacteria;o__DTU022;f__UBA8154;g__;s__
MCALNP01F1.bin.220	81.8	1.58	463	2645653	26253	6637	d__Bacteria;p__Firmicutes_A;c__Clostridia;o__Lachnospirales;f__Lachnospiraceae;g__CAG-791;s__CAG-791
MCALNP01F1.bin.222	90.35	0.27	237	2396065	53474	15637	d__Bacteria;p__Bacteroidetes;c__Bacteroidia;o__Bacteroidales;f__Dysgonomonadaceae;g__Proteiniphilum;s__
MCALNP01F1.bin.224	97.94	0	41	2930702	231003	114799	d__Bacteria;p__Firmicutes_A;c__Clostridia;o__Oscillospirales;f__Acutalibacteraceae;g__UBA1447;s__
MCALNP01F1.bin.30	90.82	3.24	298	2401181	33388	9729	d__Bacteria;p__Firmicutes_A;c__Clostridia;o__Oscillospirales;f__Oscillospiraceae;g__Sporobacter;s__
MCALNP01F1.bin.33	84.27	5.4	440	2326961	28181	5935	d__Bacteria;p__Actinobacteriota;c__Thermoleophilia;o__RBG-16-64-13;f__RBG-16-64-13;g__;s__
MCALNP01F1.bin.34	96.1	3.42	27	2904614	269522	176286	d__Bacteria;p__Acidobacteriota;c__UBA6911;o__UBA6911;f__UBA6911;g__;s__
MCALNP01F1.bin.37	93.28	5.13	389	3047400	60120	10663	d__Bacteria;p__Bacteroidetes;c__Bacteroidia;o__Bacteroidales;f__Prolixibacteraceae;g__Mariniphaga;s__
MCALNP01F1.bin.44	93.4	2.59	68	1624024	119780	52646	d__Bacteria;p__Firmicutes;c__Bacilli;o__Erysipelotrichales;f__Erysipelotrichaceae;g__;s__
MCALNP01F1.bin.48	97.54	2.85	194	2726068	76326	25813	d__Bacteria;p__Firmicutes_A;c__Clostridia;o__Lachnospirales;f__Lachnospiraceae;g__CAG-411;s__
MCALNP01F1.bin.53	92.66	5.69	267	3861078	56606	24133	d__Bacteria;p__Chloroflexota;c__Anaerolineae;o__UBA1429;f__;g__;s__
MCALNP01F1.bin.57	85.6	3.87	890	4021217	27992	5121	d__Bacteria;p__Chloroflexota;c__Anaerolineae;o__UBA1429;f__UBA1429;g__;s__
MCALNP01F1.bin.58	97.2	6.12	406	4097084	69791	17294	d__Bacteria;p__Firmicutes_A;c__Clostridia;o__Acetivibrionales;f__Ruminiclostridiaceae_A;g__Ruminiclostridium_B;s__
MCALNP01F1.bin.61	93.98	2.77	232	3229157	68825	24312	d__Bacteria;p__Firmicutes_G;c__UBA4882;o__UBA8346;f__UBA8346;g__;s__
MCALNP01F1.bin.62	93.53	1.72	54	2318112	186835	78024	d__Bacteria;p__Actinobacteriota;c__Thermoleophilia;o__RBG-16-64-13;f__RBG-16-64-13;g__;s__
MCALNP01F1.bin.63	90.79	0	52	2051503	197108	63856	d__Archaea;p__Halobacterota;c__Methanosarcinia;o__Methanotrichales;f__Methanotrichaceae;g__Methanothrix_A;s__Methanothrix_A
MCALNP01F1.bin.64	92.9	1.45	189	2539504	74872	21668	d__Bacteria;p__Desulfobacterota;c__Syntrophia;o__Syntrophales;f__Smithellaceae;g__UBA8904;s__
MCALNP01F1.bin.79	95.1	1.31	324	3296062	55847	14494	d__Archaea;p__Halobacterota;c__Methanosarcinia;o__Methanosarcinales;f__Methanosarcinaceae;g__Methanosarcina;s__Methanosarcina
MCALNP01F1.bin.81	95.45	1.77	189	3055558	109247	26192	d__Bacteria;p__Firmicutes_A;c__Clostridia;o__Acetivibrionales;f__Acetivibrionaceae;g__;s__
MCALNP01F1.bin.86	94.55	3.64	203	4409445	140398	34431	d__Bacteria;p__Chloroflexota;c__Anaerolineae;o__SBR1031;f__UBA2029;g__;s__
MCALNP01F1.bin.87	94.92	0	294	2330394	40037	10513	d__Bacteria;p__Synergistota;c__Synergistia;o__Synergistales;f__Aminobacteriaceae;g__Syner-01;s__
MCALNP01F1.bin.88	84.91	1.5	301	1713927	18921	6654	d__Bacteria;p__Firmicutes_A;c__Clostridia;o__Oscillospirales;f__QAMX01;g__;s__
MCALNP01F1.bin.89	86.82	2	110	2090493	104137	38012	d__Bacteria;p__Chloroflexota;c__Anaerolineae;o__Anaerolineales;f__Anaerolineaceae;g__T78;s__T78
MCALNP01F1.bin.9	96.59	0	120	4352178	177839	56387	d__Bacteria;p__Planctomycetota;c__Phycisphaerae;o__SG8-4;f__SG8-4;g__;s__
MCALNP01F1.bin.92	96.24	1.61	28	3320212	410182	186058	d__Bacteria;p__Bacteroidetes;c__Bacteroidia;o__Bacteroidales;f__Prolixibacteraceae;g__UBA1413;s__UBA1413
MCALNP01F1.bin.93	82.34	4.13	274	1937922	38518	8348	d__Bacteria;p__Firmicutes_E;c__DTU015;o__D8A-2;f__D2;g__UBA3951;s__
MCALNP01F1.bin.94	100	0.15	378	2884827	50606	10568	d__Bacteria;p__Caldatribacteriota;c__Caldatribacteriia;o__Caldatribacteriales;f__UBA8910;g__UBA8910;s__
MCALNP01F1.bin.97	92.69	2.09	245	2546310	61188	15161	d__Bacteria;p__Firmicutes_B;c__Syntrophomonadia;o__Syntrophomonadales;f__Syntrophomonadaceae;g__DTU018;s__DTU018
MCALNP01F1.bin.98	91.26	1.05	250	2030856	50812	11191	d__Bacteria;p__Firmicutes_A;c__Clostridia;o__Tissierellales;f__Tissierellaceae;g__UBA3583;s__
MCALNP01F1.bin.99	92.96	1.53	220	2206122	70601	13958	d__Bacteria;p__Firmicutes_B;c__Moorellia;o__DTU086;f__DTU086;g__DTU086;s__
MCASCP01F1.bin.1	89.69	3.15	296	2517725	50314	10648	d__Bacteria;p__Firmicutes_A;c__Clostridia;o__Acetivibrionales;f__Acetivibrionaceae;g__;s__
MCASCP01F1.bin.100	95.43	0.61	93	1199465	153809	18660	d__Bacteria;p__Firmicutes;c__Bacilli;o__Erysipelotrichales;f__Erysipelotrichaceae;g__;s__
MCASCP01F1.bin.102	87.12	2.8	138	1885708	95667	23463	d__Bacteria;p__Firmicutes_A;c__Clostridia;o__Tissierellales;f__Tissierellaceae;g__UBA3583;s__
MCASCP01F1.bin.105	93.66	1.41	118	1738932	68840	20246	d__Bacteria;p__Firmicutes_A;c__Clostridia;o__Eubacteriales;f__Anaerofustaceae;g__;s__
MCASCP01F1.bin.109	90.84	1.38	206	2730115	64319	17132	d__Bacteria;p__Verrucomicrobiota;c__Kiritimatiellae;o__RFP12;f__UBA3636;g__;s__
MCASCP01F1.bin.110	85.31	0.41	280	1495743	23159	6001	d__Bacteria;p__Firmicutes_A;c__Clostridia;o__Oscillospirales;f__Acutalibacteraceae;g__DTU089;s__
MCASCP01F1.bin.112	95.04	1.77	99	2194956	144456	40046	d__Bacteria;p__Firmicutes_A;c__Clostridia;o__Peptostreptococcales;f__Anaerovoracaceae;g__;s__
MCASCP01F1.bin.114	90.02	1.03	167	1764602	76315	14733	d__Bacteria;p__Firmicutes_A;c__Clostridia;o__Oscillospirales;f__CAG-382;g__;s__
MCASCP01F1.bin.119	84.75	1.69	90	2060941	152430	46205	d__Bacteria;p__Synergistota;c__Synergistia;o__Synergistales;f__Aminobacteriaceae;g__Aminobacterium;s__Aminobacterium
MCASCP01F1.bin.12	96.61	0	26	1896843	313782	110241	d__Bacteria;p__Synergistota;c__Synergistia;o__Synergistales;f__Aminobacteriaceae;g__Aminobacterium;s__Aminobacterium
MCASCP01F1.bin.122	90.12	4.34	292	2272617	37528	9886	d__Bacteria;p__Firmicutes_B;c__Syntrophomonadia;o__Syntrophomonadales;f__Syntrophomonadaceae;g__UBA1368;s__
MCASCP01F1.bin.130	96.51	4.03	251	2699783	53326	16661	d__Bacteria;p__Bacteroidetes;c__Bacteroidia;o__Bacteroidales;f__Prolixibacteraceae;g__;s__
MCASCP01F1.bin.131	87.74	1.89	36	1491194	167837	90921	d__Bacteria;p__Firmicutes;c__Bacilli;o__Erysipelotrichales;f__Erysipelotrichaceae;g__;s__
MCASCP01F1.bin.136	89.86	2.33	200	1628633	64458	12067	d__Bacteria;p__Firmicutes_A;c__Clostridia;o__Tissierellales;f__Tissierellaceae;g__UBA5857;s__
MCASCP01F1.bin.144	92.55	1.42	121	1621066	113881	22431	d__Bacteria;p__Firmicutes_A;c__Clostridia;o__Saccharofermentanales;f__DTU023;g__DTU032;s__
MCASCP01F1.bin.148	88.98	0.67	171	1590371	37821	13060	d__Bacteria;p__Firmicutes_A;c__Clostridia;o__Oscillospirales;f__Acutalibacteraceae;g__RUG420;s__RUG420
MCASCP01F1.bin.149	92.91	0	38	1733929	163099	87457	d__Bacteria;p__Firmicutes_A;c__Clostridia;o__Saccharofermentanales;f__DTU023;g__UBA1046;s__
MCASCP01F1.bin.15	96.71	0	57	2092747	123178	54840	d__Bacteria;p__Firmicutes_A;c__Clostridia;o__Oscillospirales;f__Acutalibacteraceae;g__UBA1447;s__
MCASCP01F1.bin.155	98.1	0.95	37	2315299	285318	137502	d__Bacteria;p__Firmicutes_B;c__Desulfotomaculia;o__Desulfotomaculales;f__Pelotomaculaceae;g__UBA4789;s__
MCASCP01F1.bin.156	82.19	8.3	245	1719060	36993	8608	d__Bacteria;p__Firmicutes_A;c__Clostridia;o__Oscillospirales;f__Oscillospiraceae;g__;s__
MCASCP01F1.bin.158	82.96	0.73	199	1380382	40967	8385	d__Bacteria;p__Firmicutes_A;c__Clostridia;o__Saccharofermentanales;f__Saccharofermentanaceae;g__;s__
MCASCP01F1.bin.160	89.9	4.96	234	2092946	56702	12557	d__Bacteria;p__Firmicutes_A;c__Clostridia;o__Peptostreptococcales;f__Anaerovoracaceae;g__UBA1426;s__
MCASCP01F1.bin.17	93.34	0	38	1915100	205392	83429	d__Bacteria;p__Cloacimonadota;c__Cloacimonadia;o__Cloacimonadales;f__Cloacimonadaceae;g__UBA5456;s__
MCASCP01F1.bin.2	83.75	4.92	299	1846608	26492	6834	d__Bacteria;p__Bacteroidetes;c__Bacteroidia;o__Bacteroidales;f__Dysgonomonadaceae;g__Fermentimonas;s__
MCASCP01F1.bin.23	82.38	2.25	559	2541385	21455	5072	d__Bacteria;p__Actinobacteriota;c__Actinobacteria;o__Mycobacteriales;f__Mycobacteriaceae;g__Dietzia;s__
MCASCP01F1.bin.25	92.46	1.53	93	2887900	220354	78165	d__Bacteria;p__Firmicutes_B;c__Syntrophomonadia;o__Syntrophomonadales;f__Syntrophomonadaceae;g__Syntrophomonas_B;s__
MCASCP01F1.bin.30	86.44	1.69	146	1954526	96198	21955	d__Bacteria;p__Synergistota;c__Synergistia;o__Synergistales;f__Aminobacteriaceae;g__;s__
MCASCP01F1.bin.38	94.5	0.59	121	1774751	93577	28526	d__Bacteria;p__Firmicutes_A;c__Clostridia;o__Peptostreptococcales;f__Anaerovoracaceae;g__;s__
MCASCP01F1.bin.4	91.88	3.01	95	2235288	142475	34394	d__Bacteria;p__Firmicutes_B;c__Syntrophomonadia;o__Thermacetogeniales;f__Thermacetogeniaceae;g__Syntrophaceticus;s__
MCASCP01F1.bin.46	92.72	1.64	411	3180994	46013	10073	d__Bacteria;p__Firmicutes_A;c__Mahellia;o__Caldicoprobacterales;f__DTU083;g__UBA5454;s__
MCASCP01F1.bin.52	95.43	1.06	301	2495211	53426	11215	d__Bacteria;p__Actinobacteriota;c__Actinobacteria;o__Mycobacteriales;f__Mycobacteriaceae;g__Corynebacterium;s__
MCASCP01F1.bin.62	97.31	0	118	2402451	179570	41221	d__Bacteria;p__Bacteroidetes;c__Bacteroidia;o__Flavobacteriales;f__Weeksellaceae;g__UBA3376;s__
MCASCP01F1.bin.64	85.98	4.65	185	1193702	28362	8439	d__Bacteria;p__Firmicutes;c__Bacilli;o__RF39;f__CAG-822;g__CAG-878;s__
MCASCP01F1.bin.65	95	5.81	213	2649598	49669	17682	d__Bacteria;p__Firmicutes_B;c__Syntrophomonadia;o__Syntrophomonadales;f__DTU052;g__DTU052;s__
MCASCP01F1.bin.73	95.7	0.54	131	3871192	120949	40329	d__Bacteria;p__Bacteroidetes;c__Bacteroidia;o__Bacteroidales;f__4484-276;g__;s__
MCASCP01F1.bin.76	90.56	1.79	75	1746430	208931	34863	d__Bacteria;p__Firmicutes_B;c__Moorellia;o__DTU086;f__DTU086;g__DTU086;s__
MCASCP01F1.bin.81	86.44	2.54	165	1637616	47824	13465	d__Bacteria;p__Synergistota;c__Synergistia;o__Synergistales;f__Synergistaceae;g__Syner-03;s__
MCASCP01F1.bin.84	86.88	1.06	169	1780767	57157	15244	d__Bacteria;p__Firmicutes_A;c__Clostridia;o__Saccharofermentanales;f__DTU023;g__UBA1046;s__
MCASCP01F1.bin.87	92.21	1.1	176	2173621	82843	17349	d__Bacteria;p__Cloacimonadota;c__Cloacimonadia;o__Cloacimonadales;f__Cloacimonadaceae;g__;s__
MCASCP01F1.bin.94	90.13	2.15	412	2983069	29286	8477	d__Bacteria;p__Hydrogenedentota;c__Hydrogenedentia;o__Hydrogenedentiales;f__;g__;s__
MCASCP01F1.bin.95	89.92	3.46	161	1132246	30780	8567	d__Bacteria;p__Firmicutes;c__Bacilli;o__Erysipelotrichales;f__Erysipelotrichaceae;g__;s__
MCASCP01F1.bin.97	96.28	3.43	137	2075059	85074	25244	d__Bacteria;p__Proteobacteria;c__Gammaproteobacteria;o__Burkholderiales;f__Burkholderiaceae;g__Oligella;s__
MCASCP01F1.bin.98	85.1	1.19	153	1036221	46961	9543	d__Bacteria;p__Firmicutes;c__Bacilli;o__RF39;f__CAG-822;g__;s__
MCASSX03F1.bin.11	91.76	5.84	124	1066827	38928	12558	d__Bacteria;p__Firmicutes;c__Bacilli;o__RFN20;f__CAG-826;g__UBA1424;s__UBA1424
MCASSX03F1.bin.116	83.2	2.47	174	2929164	208601	28384	d__Bacteria;p__Desulfobacterota;c__Syntrophia;o__Syntrophales;f__UBA5619;g__UBA5619;s__
MCASSX03F1.bin.118	85.95	6.49	421	2492054	24238	6862	d__Bacteria;p__Firmicutes_B;c__Desulfotomaculia;o__Desulfotomaculales;f__Pelotomaculaceae;g__UBA4789;s__
MCASSX03F1.bin.123	88.89	2.91	154	3129683	168275	34733	d__Bacteria;p__Chloroflexota;c__Anaerolineae;o__Anaerolineales;f__Anaerolineaceae;g__Flexilinea;s__
MCASSX03F1.bin.124	81.98	6.3	428	2376492	22400	6799	d__Bacteria;p__Firmicutes_A;c__Clostridia;o__Christensenellales;f__CAG-138;g__;s__
MCASSX03F1.bin.126	84.76	2.86	23	2932758	354627	186455	d__Bacteria;p__Bacteroidetes;c__Bacteroidia;o__Bacteroidales;f__vadinHA17;g__SR-FBR-E99;s__
MCASSX03F1.bin.134	88.4	2.89	219	2019964	47205	11976	d__Bacteria;p__Bacteroidetes;c__Bacteroidia;o__Bacteroidales;f__Dysgonomonadaceae;g__Proteiniphilum;s__
MCASSX03F1.bin.135	89.34	1.86	316	2568525	47577	11704	d__Bacteria;p__Proteobacteria;c__Gammaproteobacteria;o__Pseudomonadales;f__Oleiphilaceae;g__Marinobacter;s__
MCASSX03F1.bin.136	85.23	6.64	596	3217135	25144	6083	d__Bacteria;p__Desulfobacterota;c__Syntrophia;o__Syntrophales;f__Smithellaceae;g__UBA8904;s__
MCASSX03F1.bin.140	94.42	1.83	105	2118355	135952	29432	d__Bacteria;p__Campylobacterota;c__Campylobacteria;o__Campylobacterales;f__Sulfurimonadaceae;g__Sulfuricurvum;s__
MCASSX03F1.bin.142	85.15	2.73	113	2703270	137867	46332	d__Bacteria;p__Chloroflexota;c__Anaerolineae;o__Anaerolineales;f__Anaerolineaceae;g__UBA6107;s__
MCASSX03F1.bin.147	95.97	4.58	284	2926623	51161	14643	d__Bacteria;p__Firmicutes_A;c__Clostridia;o__Christensenellales;f__CAG-74;g__Firm-11;s__
MCASSX03F1.bin.150	88.71	7.04	1081	5755857	46829	5927	d__Bacteria;p__Bacteroidetes;c__Bacteroidia;o__Bacteroidales;f__Prolixibacteraceae;g__Mangrovibacterium;s__
MCASSX03F1.bin.154	93.11	7.65	531	3959447	60184	9866	d__Bacteria;p__Proteobacteria;c__Gammaproteobacteria;o__Burkholderiales;f__Rhodocyclaceae;g__Thauera;s__Thauera
MCASSX03F1.bin.16	81.33	6.1	380	1668693	16301	4726	d__Bacteria;p__Actinobacteriota;c__Actinobacteria;o__Actinomycetales;f__Microbacteriaceae;g__;s__
MCASSX03F1.bin.160	94.43	2.3	156	2405559	90620	26772	d__Bacteria;p__Proteobacteria;c__Alphaproteobacteria;o__Sphingomonadales;f__Sphingomonadaceae;g__Novosphingobium;s__
MCASSX03F1.bin.162	83.32	1.61	338	2163214	26854	7898	d__Bacteria;p__Firmicutes_A;c__Clostridia;o__Christensenellales;f__CAG-138;g__Phil1;s__
MCASSX03F1.bin.163	98.28	5.49	107	3923725	203786	69844	d__Bacteria;p__Desulfobacterota;c__Syntrophorhabdia;o__Syntrophorhabdales;f__Syntrophorhabdaceae;g__Delta-02;s__
MCASSX03F1.bin.165	83.73	4.86	338	2384371	31915	9212	d__Bacteria;p__Proteobacteria;c__Alphaproteobacteria;o__Sphingomonadales;f__Sphingomonadaceae;g__Novosphingobium;s__
MCASSX03F1.bin.166	91.08	4.2	209	2478363	69140	18858	d__Bacteria;p__Desulfobacterota;c__Syntrophorhabdia;o__Syntrophorhabdales;f__Syntrophorhabdaceae;g__;s__
MCASSX03F1.bin.171	93.1	5.31	311	3678638	85308	19094	d__Bacteria;p__Proteobacteria;c__Gammaproteobacteria;o__Burkholderiales;f__Burkholderiaceae;g__;s__
MCASSX03F1.bin.175	83.05	0	25	611294	92903	36450	d__Bacteria;p__Patescibacteria;c__Paceibacteria;o__UBA9983_A;f__XYD1-FULL-46-19;g__;s__
MCASSX03F1.bin.180	85.03	5.87	301	2870816	41221	14158	d__Bacteria;p__Proteobacteria;c__Gammaproteobacteria;o__Burkholderiales;f__Burkholderiaceae;g__;s__
MCASSX03F1.bin.181	84.49	9.74	268	1961692	51378	9238	d__Bacteria;p__Chloroflexota;c__Dehalococcoidia;o__Dehalococcoidales;f__UBA3254;g__;s__
MCASSX03F1.bin.187	84.37	2.1	441	3263812	36766	9732	d__Bacteria;p__Verrucomicrobiota;c__Kiritimatiellae;o__;f__;g__;s__
MCASSX03F1.bin.190	91.47	1.86	211	2418705	63901	17766	d__Bacteria;p__Proteobacteria;c__Alphaproteobacteria;o__Sphingomonadales;f__Sphingomonadaceae;g__Novosphingobium;s__
MCASSX03F1.bin.192	90.66	2.75	248	2249720	63517	11606	d__Bacteria;p__Cloacimonadota;c__Cloacimonadia;o__Cloacimonadales;f__Cloacimonadaceae;g__;s__
MCASSX03F1.bin.197	88.26	1.39	153	1891146	59299	15785	d__Bacteria;p__Proteobacteria;c__Alphaproteobacteria;o__Micavibrionales;f__;g__;s__
MCASSX03F1.bin.2	91.04	1.27	145	2457413	86155	24398	d__Bacteria;p__Proteobacteria;c__Gammaproteobacteria;o__Pseudomonadales;f__Pseudomonadaceae;g__Pseudomonas_C;s__Pseudomonas_C
MCASSX03F1.bin.201	82.26	0	216	1790932	66331	12204	d__Bacteria;p__Synergistota;c__Synergistia;o__Synergistales;f__Synergistaceae;g__Syner-03;s__Syner-03
MCASSX03F1.bin.205	95.87	2.87	119	2333877	84205	31826	d__Bacteria;p__Proteobacteria;c__Alphaproteobacteria;o__Sphingomonadales;f__Sphingomonadaceae;g__;s__
MCASSX03F1.bin.206	89.33	0.56	11	1052811	519855	315996	d__Bacteria;p__Firmicutes;c__Bacilli;o__RF39;f__CAG-1000;g__;s__
MCASSX03F1.bin.21	85.98	4.3	388	1886812	35728	5279	d__Bacteria;p__Campylobacterota;c__Campylobacteria;o__Campylobacterales;f__Arcobacteraceae;g__Aliarcobacter;s__
MCASSX03F1.bin.217	84.22	3.66	250	2469247	52581	14709	d__Bacteria;p__Fermentibacterota;c__Fermentibacteria;o__Fermentibacterales;f__Fermentibacteraceae;g__Fermentibacter;s__
MCASSX03F1.bin.221	92.54	3.72	314	4529610	100924	25844	d__Bacteria;p__Verrucomicrobiota;c__Kiritimatiellae;o__;f__;g__;s__
MCASSX03F1.bin.222	83.61	1.31	504	3600191	49299	9256	d__Archaea;p__Halobacterota;c__Methanosarcinia;o__Methanosarcinales;f__Methanosarcinaceae;g__Methanosarcina;s__
MCASSX03F1.bin.226	90.67	4.35	467	3465595	43304	9840	d__Bacteria;p__Proteobacteria;c__Gammaproteobacteria;o__Burkholderiales;f__Burkholderiaceae;g__Hydrogenophaga;s__
MCASSX03F1.bin.228	95.14	3.01	156	3475847	143517	40486	d__Bacteria;p__Proteobacteria;c__Gammaproteobacteria;o__Pseudomonadales;f__Pseudomonadaceae;g__Pseudomonas_E;s__
MCASSX03F1.bin.229	91.66	2.2	56	2116935	130648	49269	d__Bacteria;p__Cloacimonadota;c__Cloacimonadia;o__Cloacimonadales;f__Cloacimonadaceae;g__UBA1032;s__
MCASSX03F1.bin.236	83.45	9.62	345	3006531	59267	12482	d__Bacteria;p__Proteobacteria;c__Gammaproteobacteria;o__Burkholderiales;f__Burkholderiaceae;g__UBA6202;s__
MCASSX03F1.bin.237	98.86	0	62	2528357	166694	56068	d__Bacteria;p__Spirochaetota;c__Spirochaetia;o__Sphaerochaetales;f__Sphaerochaetaceae;g__;s__
MCASSX03F1.bin.239	85.91	4.85	340	2769239	68338	11265	d__Bacteria;p__Chloroflexota;c__Anaerolineae;o__Anaerolineales;f__Anaerolineaceae;g__UBA6107;s__
MCASSX03F1.bin.242	97.67	1.2	114	2578739	93016	37672	d__Bacteria;p__Proteobacteria;c__Gammaproteobacteria;o__Burkholderiales;f__Burkholderiaceae;g__;s__
MCASSX03F1.bin.248	84.41	3.39	510	2911028	46230	7156	d__Bacteria;p__Proteobacteria;c__Gammaproteobacteria;o__Burkholderiales;f__Burkholderiaceae;g__Pigmentiphaga;s__
MCASSX03F1.bin.249	96.7	1.1	151	5803941	217845	57696	d__Bacteria;p__Hydrogenedentota;c__Hydrogenedentia;o__Hydrogenedentiales;f__;g__;s__
MCASSX03F1.bin.250	92.7	0	4	790509	393843	265905	d__Bacteria;p__Firmicutes;c__Bacilli;o__RF39;f__CAG-822;g__;s__
MCASSX03F1.bin.251	93.76	1.63	32	2048283	258191	89492	d__Bacteria;p__Campylobacterota;c__Campylobacteria;o__Campylobacterales;f__Sulfurimonadaceae;g__Sulfuricurvum;s__
MCASSX03F1.bin.257	88.61	6.72	385	2678849	79072	8718	d__Bacteria;p__Bacteroidetes;c__Bacteroidia;o__Bacteroidales;f__WCHB1-69;g__;s__
MCASSX03F1.bin.259	90.34	5.28	731	4611749	49548	7537	d__Archaea;p__Halobacterota;c__Methanosarcinia;o__Methanosarcinales;f__Methanosarcinaceae;g__Methanosarcina;s__Methanosarcina
MCASSX03F1.bin.261	98.98	0	137	2669715	118801	36652	d__Bacteria;p__Thermotogota;c__Thermotogae;o__Petrotogales;f__Kosmotogaceae;g__Mesotoga;s__Mesotoga
MCASSX03F1.bin.262	80.16	7.58	298	2780804	63932	14606	d__Bacteria;p__Desulfobacterota;c__Syntrophia;o__Syntrophales;f__Smithellaceae;g__Smithella;s__
MCASSX03F1.bin.268	92.8	4.64	149	2732182	84170	39467	d__Bacteria;p__Proteobacteria;c__Alphaproteobacteria;o__Sphingomonadales;f__Sphingomonadaceae;g__Novosphingobium;s__
MCASSX03F1.bin.271	96.39	0.63	44	1953667	190819	70733	d__Bacteria;p__Campylobacterota;c__Campylobacteria;o__Campylobacterales;f__Sulfurimonadaceae;g__Sulfuricurvum;s__
MCASSX03F1.bin.32	96.7	3.88	278	2885691	54536	14013	d__Bacteria;p__Chloroflexota;c__Dehalococcoidia;o__Dehalococcoidales;f__UBA3254;g__UBA3254;s__
MCASSX03F1.bin.43	87.72	4.4	507	2609022	26081	5853	d__Bacteria;p__Proteobacteria;c__Gammaproteobacteria;o__Xanthomonadales;f__Xanthomonadaceae;g__Stenotrophomonas;s__Stenotrophomonas
MCASSX03F1.bin.45	86.98	2.84	925	5055189	50060	6261	d__Bacteria;p__Planctomycetota;c__Phycisphaerae;o__SG8-4;f__SG8-4;g__PLanc-01;s__
MCASSX03F1.bin.53	93.18	1.47	303	3656032	83123	18691	d__Archaea;p__Halobacterota;c__Methanomicrobia;o__Methanomicrobiales;f__Methanospirillaceae;g__Methanospirillum;s__Methanospirillum
MCASSX03F1.bin.57	89.47	9.15	334	2767776	49970	10997	d__Bacteria;p__Proteobacteria;c__Alphaproteobacteria;o__Sphingomonadales;f__Sphingomonadaceae;g__Novosphingobium;s__
MCASSX03F1.bin.69	96.07	1.69	95	940217	49346	14849	d__Bacteria;p__Firmicutes;c__Bacilli;o__RFN20;f__CAG-826;g__;s__
MCASSX03F1.bin.70	95.43	1.08	218	3395509	177366	24166	d__Bacteria;p__Bacteroidetes;c__Bacteroidia;o__Bacteroidales;f__Prolixibacteraceae;g__UBA1413;s__
MCASSX03F1.bin.75	89.6	6.9	312	3052037	87035	12376	d__Bacteria;p__Bacteroidetes;c__Bacteroidia;o__Bacteroidales;f__Dysgonomonadaceae;g__Proteiniphilum;s__Proteiniphilum
MCASSX03F1.bin.79	93.56	1.23	106	2635603	144097	45552	d__Bacteria;p__Firmicutes_B;c__Syntrophomonadia;o__Syntrophomonadales;f__Syntrophomonadaceae;g__UBA1368;s__
MCASSX03F1.bin.82	92.55	2.3	465	3169576	41826	8677	d__Bacteria;p__Firmicutes_A;c__Clostridia;o__Saccharofermentanales;f__UBA5734;g__;s__
MCASSX03F1.bin.9	96.58	1.71	13	2002020	423224	293494	d__Bacteria;p__Cyanobacteria;c__Vampirovibrionia;o__Gastranaerophilales;f__Gastranaerophilaceae;g__;s__
MCASSX03F1.bin.99	93.06	5.74	663	5693978	55776	12086	d__Bacteria;p__Bacteroidetes;c__Kapabacteria;o__Kapabacteriales;f__XYC2-FULL-35-21;g__;s__
MCASSX04F1.bin.103	92.04	1.45	222	6235390	321494	55646	d__Bacteria;p__Myxococcota;c__Polyangia;o__Polyangiales;f__Polyangiaceae;g__FEN-1139;s__
MCASSX04F1.bin.105	96.57	1.06	186	2052208	91699	17142	d__Bacteria;p__Firmicutes_A;c__Clostridia;o__Saccharofermentanales;f__UBA5734;g__;s__
MCASSX04F1.bin.106	92.74	4.59	344	3174713	70063	12489	d__Bacteria;p__Bacteroidetes;c__Bacteroidia;o__Bacteroidales;f__Prolixibacteraceae;g__Mariniphaga;s__
MCASSX04F1.bin.110	84.37	5.48	278	1462859	21348	6046	d__Bacteria;p__Firmicutes_A;c__Clostridia;o__Peptostreptococcales;f__Anaerovoracaceae;g__UBA10908;s__
MCASSX04F1.bin.113	90.54	4.08	155	3219205	174073	42104	d__Bacteria;p__UBP3;c__;o__;f__;g__;s__
MCASSX04F1.bin.120	91.92	1.34	259	2456481	39733	12557	d__Bacteria;p__Firmicutes_A;c__Clostridia;o__Lachnospirales;f__Lachnospiraceae;g__;s__
MCASSX04F1.bin.122	87.72	2.61	424	2510348	37755	7003	d__Archaea;p__Halobacterota;c__Methanomicrobia;o__Methanomicrobiales;f__Methanospirillaceae;g__Methanospirillum;s__
MCASSX04F1.bin.131	88.69	3.95	313	2032961	29334	7850	d__Bacteria;p__Cloacimonadota;c__Cloacimonadia;o__Cloacimonadales;f__Cloacimonadaceae;g__;s__
MCASSX04F1.bin.133	88.35	6.79	953	5498626	29061	6915	d__Bacteria;p__Planctomycetota;c__Phycisphaerae;o__SG8-4;f__SG8-4;g__PLanc-01;s__
MCASSX04F1.bin.134	81.95	3.14	255	1611547	21693	7536	d__Bacteria;p__Bacteroidetes;c__Bacteroidia;o__Bacteroidales;f__Dysgonomonadaceae;g__Proteiniphilum;s__
MCASSX04F1.bin.137	82.53	6.05	473	2516222	29699	6353	d__Bacteria;p__Spirochaetota;c__Spirochaetia;o__Treponematales;f__Treponemataceae;g__Spiro-10;s__
MCASSX04F1.bin.14	88.98	2.75	342	1938048	33913	7050	d__Bacteria;p__Bacteroidetes;c__Bacteroidia;o__Bacteroidales;f__P3;g__;s__
MCASSX04F1.bin.144	93.48	0.29	273	2983569	51234	16704	d__Bacteria;p__Firmicutes_A;c__Clostridia;o__Christensenellales;f__CAG-74;g__Firm-11;s__
MCASSX04F1.bin.163	90.17	1.12	19	1150017	227287	191775	d__Bacteria;p__Firmicutes;c__Bacilli;o__RF39;f__CAG-1000;g__;s__
MCASSX04F1.bin.168	91.4	1.57	344	2333305	43133	8550	d__Bacteria;p__Spirochaetota;c__Spirochaetia;o__Treponematales;f__Treponemataceae;g__;s__
MCASSX04F1.bin.171	94.25	3.49	322	2607564	54646	10871	d__Bacteria;p__Bacteroidetes;c__Bacteroidia;o__Bacteroidales;f__CG2-30-32-10;g__;s__
MCASSX04F1.bin.175	90.69	3.83	308	2495708	164045	11029	d__Bacteria;p__Bacteroidetes;c__Bacteroidia;o__Bacteroidales;f__Dysgonomonadaceae;g__Fermentimonas;s__
MCASSX04F1.bin.182	89.08	2.4	233	1552617	41500	8075	d__Bacteria;p__Firmicutes_C;c__Negativicutes;o__Acidaminococcales;f__Acidaminococcaceae;g__;s__
MCASSX04F1.bin.186	94.12	3.36	111	3725786	126823	52675	d__Bacteria;p__UBP6;c__UBA1177;o__UBA1177;f__UBA1177;g__;s__
MCASSX04F1.bin.193	91.51	3.49	246	1810931	37484	9960	d__Bacteria;p__Bacteroidetes;c__Bacteroidia;o__Bacteroidales;f__UBA932;g__Bact-08;s__
MCASSX04F1.bin.197	90.65	7.3	410	2706199	36167	8557	d__Bacteria;p__Proteobacteria;c__Gammaproteobacteria;o__Pseudomonadales;f__Pseudomonadaceae;g__Pseudomonas_D;s__Pseudomonas_D
MCASSX04F1.bin.198	93.29	5.7	129	5330388	205693	89598	d__Bacteria;p__Firmicutes_A;c__Clostridia;o__Acetivibrionales;f__Acetivibrionaceae;g__;s__
MCASSX04F1.bin.20	89.89	2.36	113	778725	35472	8982	d__Bacteria;p__Firmicutes_A;c__Clostridia;o__4C28d-15;f__UBA1242;g__UBA4626;s__
MCASSX04F1.bin.224	96.42	1.23	130	3869168	151712	52319	d__Bacteria;p__Firmicutes_A;c__Clostridia;o__Acetivibrionales;f__Acetivibrionaceae;g__;s__
MCASSX04F1.bin.23	80.94	2.51	259	1285885	27086	5615	d__Bacteria;p__Proteobacteria;c__Alphaproteobacteria;o__RF32;f__SZUA-500;g__;s__
MCASSX04F1.bin.236	87.63	3.75	334	2714356	57649	11348	d__Bacteria;p__Verrucomicrobiota;c__Kiritimatiellae;o__LD1-PB3;f__Lenti-01;g__Lenti-01;s__
MCASSX04F1.bin.24	83.86	7.67	358	2611700	63072	8944	d__Bacteria;p__Bacteroidetes;c__Bacteroidia;o__Bacteroidales;f__Dysgonomonadaceae;g__Proteiniphilum;s__Proteiniphilum
MCASSX04F1.bin.245	88.22	2.27	214	2460782	142911	20694	d__Bacteria;p__Spirochaetota;c__Spirochaetia;o__Sphaerochaetales;f__Sphaerochaetaceae;g__Sphaerochaeta;s__
MCASSX04F1.bin.247	93.23	2.54	206	1957126	48947	13020	d__Bacteria;p__Firmicutes_A;c__Clostridia;o__Christensenellales;f__CAG-74;g__DTU024;s__
MCASSX04F1.bin.248	84.97	5.81	439	2668579	30089	7516	d__Bacteria;p__Verrucomicrobiota;c__Kiritimatiellae;o__LD1-PB3;f__Lenti-01;g__Lenti-01;s__
MCASSX04F1.bin.249	91.67	2.59	381	3951538	59199	15773	d__Bacteria;p__Bacteroidetes;c__Bacteroidia;o__Bacteroidales;f__Prolixibacteraceae;g__;s__
MCASSX04F1.bin.256	84.96	2.84	338	2449669	55700	9936	d__Bacteria;p__Bacteroidetes;c__Bacteroidia;o__Bacteroidales;f__Marinilabiliaceae;g__UBA7646;s__
MCASSX04F1.bin.265	84.12	1.61	133	3080366	185316	36393	d__Bacteria;p__Myxococcota;c__UBA9042;o__UBA9042;f__;g__;s__
MCASSX04F1.bin.269	94.35	7.92	300	3357217	61815	19786	d__Bacteria;p__Bacteroidetes;c__Bacteroidia;o__Bacteroidales;f__Dysgonomonadaceae;g__Fermentimonas;s__Fermentimonas
MCASSX04F1.bin.270	98.71	5.19	199	3034014	257775	28732	d__Bacteria;p__Bacteroidetes;c__Bacteroidia;o__Bacteroidales;f__Dysgonomonadaceae;g__Fermentimonas;s__
MCASSX04F1.bin.271	86.56	0.54	329	2804744	119907	12052	d__Bacteria;p__Bacteroidetes;c__Bacteroidia;o__Bacteroidales;f__Prolixibacteraceae;g__UBA1413;s__
MCASSX04F1.bin.274	81.4	2.2	656	3945770	31792	7286	d__Bacteria;p__Latescibacterota;c__Latescibacteria;o__Latescibacterales;f__Latescibacteraceae;g__;s__
MCASSX04F1.bin.284	95.16	3.23	162	3217759	129013	34658	d__Bacteria;p__Desulfobacterota;c__Syntrophia;o__Syntrophales;f__Smithellaceae;g__UBA8904;s__
MCASSX04F1.bin.287	92.91	8.06	385	2440595	41088	7870	d__Bacteria;p__Bacteroidetes;c__Bacteroidia;o__Bacteroidales;f__WCHB1-69;g__UBA5266;s__
MCASSX04F1.bin.292	92.05	1.14	93	3884230	363798	77338	d__Bacteria;p__Planctomycetota;c__Phycisphaerae;o__SG8-4;f__SG8-4;g__SG8-4;s__
MCASSX04F1.bin.296	96.55	6.27	128	2475229	101979	38175	d__Bacteria;p__Bacteroidetes;c__Bacteroidia;o__Bacteroidales;f__Bacteroidaceae;g__UBA1179;s__
MCASSX04F1.bin.3	84.73	1.34	335	2242535	42815	7848	d__Bacteria;p__Firmicutes_A;c__Clostridia;o__Oscillospirales;f__Acutalibacteraceae;g__UBA1425;s__
MCASSX04F1.bin.300	92.69	2.26	415	7705619	235284	50279	d__Bacteria;p__Myxococcota;c__Polyangia;o__Polyangiales;f__Polyangiaceae;g__;s__
MCASSX04F1.bin.302	85.56	1.38	328	1861506	34231	7215	d__Bacteria;p__Bacteroidetes;c__Bacteroidia;o__Bacteroidales;f__ML635J-15;g__;s__
MCASSX04F1.bin.31	87.91	3.3	140	2471305	82979	26174	d__Bacteria;p__Cloacimonadota;c__Cloacimonadia;o__Cloacimonadales;f__Cloacimonadaceae;g__;s__
MCASSX04F1.bin.42	91.94	5.11	344	3358510	75257	13904	d__Bacteria;p__Bacteroidetes;c__Bacteroidia;o__Bacteroidales;f__UBA7960;g__;s__
MCASSX04F1.bin.43	93.58	2.06	340	4429974	81659	19481	d__Bacteria;p__Verrucomicrobiota;c__Kiritimatiellae;o__;f__;g__;s__
MCASSX04F1.bin.45	88.51	3	476	4176907	43930	12019	d__Bacteria;p__Verrucomicrobiota;c__Lentisphaeria;o__UBA1407;f__UBA1407;g__;s__
MCASSX04F1.bin.46	93.19	5.1	306	3062950	102025	13939	d__Bacteria;p__Firmicutes_A;c__Clostridia;o__Lachnospirales;f__Lachnospiraceae;g__;s__
MCASSX04F1.bin.48	96.09	5.06	116	904923	36189	11035	d__Bacteria;p__Firmicutes;c__Bacilli;o__RFN20;f__CAG-826;g__;s__
MCASSX04F1.bin.57	99.46	0.54	56	2728979	264390	86322	d__Bacteria;p__Bacteroidetes;c__Bacteroidia;o__Bacteroidales;f__UBA12481;g__UBA12481;s__
MCASSX04F1.bin.62	90.03	1.52	312	3562996	53297	18039	d__Bacteria;p__Verrucomicrobiota;c__Kiritimatiellae;o__;f__;g__;s__
MCASSX04F1.bin.69	92.47	4.29	302	2372728	43295	9967	d__Bacteria;p__Proteobacteria;c__Gammaproteobacteria;o__Burkholderiales;f__Burkholderiaceae;g__Advenella;s__
MCASSX04F1.bin.70	80.37	0	237	1821279	42675	9775	d__Bacteria;p__Spirochaetota;c__Spirochaetia;o__Sphaerochaetales;f__Sphaerochaetaceae;g__Sphaerochaeta;s__
MCASSX04F1.bin.75	82.76	0	125	2075013	110184	23115	d__Bacteria;p__Cloacimonadota;c__Cloacimonadia;o__Cloacimonadales;f__Cloacimonadaceae;g__UBA1032;s__
MCASSX04F1.bin.79	92.39	1.57	149	1713933	113351	18912	d__Bacteria;p__Firmicutes_A;c__Clostridia;o__Oscillospirales;f__Acutalibacteraceae;g__RUG420;s__RUG420
MCASSX04F1.bin.91	86.74	1.14	344	2515480	30124	9245	d__Bacteria;p__Spirochaetota;c__Spirochaetia;o__Sphaerochaetales;f__Sphaerochaetaceae;g__Sphaerochaeta;s__
MCASSX04F1.bin.96	100	1.08	74	3697342	271179	70405	d__Bacteria;p__Bacteroidetes;c__Bacteroidia;o__Bacteroidales;f__Prolixibacteraceae;g__;s__
MCASSX04F1.bin.98	89.66	6.9	388	3251903	50589	11513	d__Bacteria;p__Bacteroidetes;c__Bacteroidia;o__Bacteroidales;f__Dysgonomonadaceae;g__Fermentimonas;s__
MCASXP02F1.bin.1	92.13	2.15	124	2588507	123603	32834	d__Bacteria;p__Spirochaetota;c__Spirochaetia;o__Treponematales;f__Treponemataceae;g__Spiro-10;s__
MCASXP02F1.bin.100	85.65	7.14	412	4699956	72228	17137	d__Bacteria;p__Fibrobacterota;c__Chitinivibrionia;o__Chitinivibrionales;f__Chitinispirillaceae;g__;s__
MCASXP02F1.bin.102	90.04	3.6	248	2489332	63369	14894	d__Archaea;p__Halobacterota;c__Methanomicrobia;o__Methanomicrobiales;f__Methanosphaerulaceae;g__UBA288;s__
MCASXP02F1.bin.109	90.41	1.01	96	2338305	116098	35894	d__Bacteria;p__Firmicutes_A;c__Clostridia;o__Oscillospirales;f__;g__;s__
MCASXP02F1.bin.112	86.89	5.01	454	2217721	29300	5683	d__Bacteria;p__Firmicutes_A;c__Clostridia;o__Tissierellales;f__Sedimentibacteraceae;g__Sedimentibacter;s__
MCASXP02F1.bin.115	94.84	3.55	175	3256948	83308	27563	d__Bacteria;p__Desulfobacterota;c__Desulfomonilia;o__UBA1062;f__UBA1062;g__UBA1062;s__
MCASXP02F1.bin.117	87	8.24	816	5643983	35676	8626	d__Bacteria;p__Fibrobacterota;c__Chitinivibrionia;o__Chitinivibrionales;f__Chitinispirillaceae;g__;s__
MCASXP02F1.bin.120	80.56	0.65	70	2291206	149000	44770	d__Archaea;p__Halobacterota;c__Methanosarcinia;o__Methanotrichales;f__Methanotrichaceae;g__Methanothrix;s__
MCASXP02F1.bin.122	93.3	0.02	202	2226632	60305	15192	d__Bacteria;p__Firmicutes_A;c__Clostridia;o__Christensenellales;f__SZUA-584;g__SZUA-584;s__
MCASXP02F1.bin.13	82.16	5.93	556	2683566	26383	5424	d__Bacteria;p__Bacteroidetes;c__Bacteroidia;o__Bacteroidales;f__Paludibacteraceae;g__;s__
MCASXP02F1.bin.130	80.43	2.13	363	1770030	19029	5584	d__Bacteria;p__Desulfuromonadota;c__Desulfuromonadia;o__Desulfuromonadales;f__;g__;s__
MCASXP02F1.bin.131	87.65	6.78	378	3596767	105440	14126	d__Bacteria;p__Desulfobacterota;c__Syntrophia;o__Syntrophales;f__Smithellaceae;g__UBA8904;s__
MCASXP02F1.bin.133	85.42	3.5	230	2101341	74218	12646	d__Bacteria;p__Bacteroidetes;c__Bacteroidia;o__Bacteroidales;f__Bacteroidaceae;g__UBA1179;s__
MCASXP02F1.bin.135	85.2	1.63	314	2666948	121042	11914	d__Bacteria;p__Firmicutes_A;c__Clostridia;o__;f__;g__;s__
MCASXP02F1.bin.144	89.86	2.74	286	3069426	123364	18362	d__Bacteria;p__Desulfobacterota;c__Syntrophorhabdia;o__Syntrophorhabdales;f__Syntrophorhabdaceae;g__Delta-02;s__Delta-02
MCASXP02F1.bin.148	90	2.91	13	2108421	609393	204798	d__Bacteria;p__Chloroflexota;c__Anaerolineae;o__Anaerolineales;f__Anaerolineaceae;g__T78;s__
MCASXP02F1.bin.150	81.23	2.97	150	1587231	66411	16127	d__Bacteria;p__Bacteroidetes;c__Bacteroidia;o__Bacteroidales;f__UBA932;g__DMER64;s__
MCASXP02F1.bin.152	91.86	2.52	172	1972180	69627	16915	d__Bacteria;p__Firmicutes_A;c__Clostridia;o__Christensenellales;f__CAG-74;g__DTU024;s__
MCASXP02F1.bin.154	83.87	4.52	48	2888782	398119	91126	d__Bacteria;p__Desulfobacterota;c__Syntrophia;o__Syntrophales;f__Smithellaceae;g__UBA8904;s__
MCASXP02F1.bin.155	88.38	2.92	172	874034	23725	5666	d__Bacteria;p__Firmicutes;c__Bacilli;o__RFN20;f__CAG-826;g__UBA1424;s__UBA1424
MCASXP02F1.bin.161	89.27	2.2	181	1709353	79964	13241	d__Bacteria;p__Bacteroidetes;c__Bacteroidia;o__Bacteroidales;f__Paludibacteraceae;g__RUG163;s__
MCASXP02F1.bin.162	93.92	4.97	296	3771937	105019	21146	d__Bacteria;p__Verrucomicrobiota;c__Kiritimatiellae;o__RFP12;f__UBA1067;g__;s__
MCASXP02F1.bin.165	91.67	2.38	258	4910886	178050	36214	d__Bacteria;p__Bacteroidetes;c__Bacteroidia;o__Bacteroidales;f__UBA10428;g__UBA10428;s__
MCASXP02F1.bin.171	84.6	1.43	161	1330902	34948	12796	d__Bacteria;p__Firmicutes_A;c__Clostridia;o__Tissierellales;f__Helcococcaceae;g__;s__
MCASXP02F1.bin.174	97.33	4.12	150	1101087	44326	9277	d__Bacteria;p__Firmicutes;c__Bacilli;o__Acholeplasmatales;f__Acholeplasmataceae_A;g__UBA5409;s__UBA5409
MCASXP02F1.bin.178	90.32	1.08	230	3575143	74054	26612	d__Bacteria;p__Bacteroidetes;c__Bacteroidia;o__Bacteroidales;f__4484-276;g__;s__
MCASXP02F1.bin.183	95.33	2.22	152	1671994	53302	16709	d__Bacteria;p__Firmicutes;c__Bacilli;o__Acholeplasmatales;f__Acholeplasmataceae;g__UBA2284;s__
MCASXP02F1.bin.185	87.98	7.69	592	3564901	39508	7703	d__Bacteria;p__Acidobacteriota;c__UBA6911;o__UBA6911;f__UBA6911;g__;s__
MCASXP02F1.bin.20	80.9	0	19	821136	142793	60280	d__Bacteria;p__Firmicutes;c__Bacilli;o__RF39;f__CAG-1000;g__;s__
MCASXP02F1.bin.212	94.57	4.37	489	5833503	143394	26327	d__Bacteria;p__Bacteroidetes;c__Bacteroidia;o__Bacteroidales;f__Marinilabiliaceae;g__;s__
MCASXP02F1.bin.215	88.34	9.62	649	4212490	38848	8608	d__Bacteria;p__Firmicutes_A;c__Clostridia;o__Acetivibrionales;f__Ruminiclostridiaceae_A;g__DTU059;s__
MCASXP02F1.bin.29	97.14	3.73	104	4601675	220602	80561	d__Bacteria;p__Bacteroidetes;c__Bacteroidia;o__Bacteroidales;f__UBA5072;g__UBA5072;s__
MCASXP02F1.bin.36	82.85	9.46	838	3733966	17582	4989	d__Bacteria;p__Chloroflexota;c__Anaerolineae;o__UBA1429;f__;g__;s__
MCASXP02F1.bin.37	85.96	2.25	29	934534	420310	104162	d__Bacteria;p__Firmicutes;c__Bacilli;o__RF39;f__CAG-1000;g__;s__
MCASXP02F1.bin.38	97.3	3.58	449	5273714	64634	15800	d__Bacteria;p__Verrucomicrobiota;c__;o__;f__;g__;s__
MCASXP02F1.bin.48	88.91	4.05	584	4338158	33768	9749	d__Bacteria;p__Verrucomicrobiota;c__Kiritimatiellae;o__UBA8416;f__;g__;s__
MCASXP02F1.bin.50	96.55	9.56	162	2566903	93781	28908	d__Bacteria;p__Desulfobacterota;c__Syntrophorhabdia;o__Syntrophorhabdales;f__Syntrophorhabdaceae;g__;s__
MCASXP02F1.bin.51	91.81	5.63	246	2736728	91981	17607	d__Bacteria;p__Actinobacteriota;c__Thermoleophilia;o__RBG-16-64-13;f__RBG-16-64-13;g__;s__
MCASXP02F1.bin.53	96.43	3.73	286	3111475	56366	16520	d__Bacteria;p__Bacteroidetes;c__Bacteroidia;o__Bacteroidales;f__BBW3;g__UBA5261;s__UBA5261
MCASXP02F1.bin.7	94.84	4.19	191	2981830	88528	24342	d__Bacteria;p__Desulfobacterota;c__Syntrophia;o__Syntrophales;f__Syntrophaceae;g__Syntrophus;s__
MCASXP02F1.bin.75	88.34	6.03	239	2922225	69009	17461	d__Bacteria;p__Verrucomicrobiota;c__Kiritimatiellae;o__LD1-PB3;f__Lenti-01;g__Lenti-01;s__
MCASXP02F1.bin.77	93.17	3	177	3580138	171305	35758	d__Bacteria;p__Bacteroidetes;c__Bacteroidia;o__Bacteroidales;f__vadinHA17;g__LD21;s__
MCASXP02F1.bin.78	92.47	3.23	254	3402027	144744	26083	d__Bacteria;p__Bacteroidetes;c__Bacteroidia;o__Bacteroidales;f__UBA7960;g__;s__
MCASXP02F1.bin.87	99.46	2.42	182	3515711	106244	36882	d__Bacteria;p__Bacteroidetes;c__Bacteroidia;o__Bacteroidales;f__Prolixibacteraceae;g__;s__
MCASXP02F1.bin.89	93.1	6.49	126	2827291	162118	37490	d__Bacteria;p__Actinobacteriota;c__Thermoleophilia;o__RBG-16-64-13;f__RBG-16-64-13;g__;s__
MCASXP02F1.bin.9	94.89	9.95	318	2963804	62418	13641	d__Bacteria;p__Bacteroidetes;c__Bacteroidia;o__Bacteroidales;f__CG2-30-32-10;g__;s__
MCASXP02F1.bin.95	92.37	3.41	662	6305991	67971	13739	d__Bacteria;p__Myxococcota;c__Polyangia;o__Polyangiales;f__Polyangiaceae;g__;s__
MCASXP02F1.bin.97	81.35	6.82	321	2327388	34655	8636	d__Bacteria;p__Chloroflexota;c__Anaerolineae;o__Anaerolineales;f__Anaerolineaceae;g__Flexilinea;s__
MCASXP03F1.bin.10	89.89	2.35	190	1223330	36295	8453	d__Bacteria;p__Elusimicrobiota;c__Elusimicrobia;o__Elusimicrobiales;f__Elusimicrobiaceae;g__UBA1174;s__
MCASXP03F1.bin.106	80.24	6.93	274	4152909	124020	28539	d__Bacteria;p__Bacteroidetes;c__Bacteroidia;o__Bacteroidales;f__vadinHA17;g__LD21;s__
MCASXP03F1.bin.112	90.86	2.38	40	2370965	254368	109019	d__Bacteria;p__Bacteroidetes;c__Bacteroidia;o__Bacteroidales;f__UBA932;g__DMER64;s__
MCASXP03F1.bin.119	98.92	3.23	66	4957746	672667	267324	d__Bacteria;p__Bacteroidetes;c__Bacteroidia;o__Bacteroidales;f__UBA10428;g__UBA10428;s__
MCASXP03F1.bin.12	90.97	1.94	101	3310195	227339	56697	d__Bacteria;p__Desulfobacterota;c__Syntrophorhabdia;o__Syntrophorhabdales;f__Syntrophorhabdaceae;g__Delta-02;s__
MCASXP03F1.bin.121	90.5	1.14	335	2175885	45949	8347	d__Bacteria;p__Spirochaetota;c__Spirochaetia;o__Sphaerochaetales;f__Sphaerochaetaceae;g__Sphaerochaeta;s__
MCASXP03F1.bin.127	88.57	2.14	38	3205160	238630	125679	d__Bacteria;p__Bacteroidetes;c__Bacteroidia;o__Bacteroidales;f__vadinHA17;g__SR-FBR-E99;s__
MCASXP03F1.bin.129	83.05	0	3	640251	344328	344328	d__Bacteria;p__Patescibacteria;c__Paceibacteria;o__UBA9983_A;f__XYD1-FULL-46-19;g__;s__
MCASXP03F1.bin.145	93.33	0.67	61	1060439	82347	36494	d__Bacteria;p__Firmicutes;c__Bacilli;o__RF39;f__UBA5348;g__;s__
MCASXP03F1.bin.147	80.86	2.6	421	1862375	17835	4649	d__Bacteria;p__Bacteroidetes;c__Bacteroidia;o__Bacteroidales;f__UBA1402;g__UBA1402;s__
MCASXP03F1.bin.15	91.61	7.42	92	3769814	282628	86571	d__Bacteria;p__Desulfobacterota;c__Syntrophia;o__Syntrophales;f__Smithellaceae;g__UBA8904;s__
MCASXP03F1.bin.160	88.88	6.86	383	3189645	56072	12028	d__Bacteria;p__Bacteroidetes;c__Bacteroidia;o__Bacteroidales;f__Dysgonomonadaceae;g__Proteiniphilum;s__Proteiniphilum
MCASXP03F1.bin.163	83.58	1.52	263	2182616	43958	11378	d__Bacteria;p__Bacteroidetes;c__Bacteroidia;o__Bacteroidales;f__F082;g__UBA6192;s__
MCASXP03F1.bin.179	88.89	3.11	411	2887032	52062	9658	d__Bacteria;p__Proteobacteria;c__Gammaproteobacteria;o__Burkholderiales;f__Rhodocyclaceae;g__Thauera;s__Thauera
MCASXP03F1.bin.185	99.46	2.42	216	2704550	62538	18273	d__Bacteria;p__Bacteroidetes;c__Bacteroidia;o__Bacteroidales;f__UBA12481;g__UBA12481;s__
MCASXP03F1.bin.187	97.62	2.23	120	3428957	251349	54577	d__Bacteria;p__Bacteroidetes;c__Ignavibacteria;o__Ignavibacteriales;f__;g__;s__
MCASXP03F1.bin.24	92.52	0.7	216	3415562	78652	27159	d__Bacteria;p__Firmicutes_A;c__Clostridia;o__Acetivibrionales;f__Ruminiclostridiaceae_A;g__Ruminiclostridium_B;s__
MCASXP03F1.bin.27	97.16	0.71	99	1570259	128432	25264	d__Bacteria;p__Firmicutes_A;c__Clostridia;o__Saccharofermentanales;f__Saccharofermentanaceae;g__;s__
MCASXP03F1.bin.36	82.67	6.12	223	1300850	25824	7401	d__Bacteria;p__Chloroflexota;c__Dehalococcoidia;o__Dehalococcoidales;f__UBA5627;g__;s__
MCASXP03F1.bin.38	86.11	5.41	606	3451359	36866	6826	d__Bacteria;p__Bacteroidetes;c__Bacteroidia;o__Bacteroidales;f__Prolixibacteraceae;g__;s__
MCASXP03F1.bin.39	96.34	3.93	147	4039897	159615	49426	d__Bacteria;p__Bacteroidetes;c__Kapabacteria;o__Kapabacteriales;f__XYC2-FULL-35-21;g__;s__
MCASXP03F1.bin.40	97.96	1.48	148	2289817	106490	25660	d__Bacteria;p__Firmicutes_A;c__Clostridia;o__Christensenellales;f__CAG-74;g__DTU024;s__DTU024
MCASXP03F1.bin.41	80.06	0.66	176	1179486	18526	8667	d__Archaea;p__Halobacterota;c__Methanomicrobia;o__Methanomicrobiales;f__Methanocorpusculaceae;g__Methanocorpusculum;s__Methanocorpusculum
MCASXP03F1.bin.42	85.29	3.6	239	1925006	36048	10238	d__Bacteria;p__Bacteroidetes;c__Bacteroidia;o__Bacteroidales;f__ML635J-15;g__;s__
MCASXP03F1.bin.45	82.93	3.41	321	2410263	31059	9933	d__Bacteria;p__Bacteroidetes;c__Bacteroidia;o__Bacteroidales;f__CG2-30-32-10;g__;s__
MCASXP03F1.bin.50	89.76	6.03	213	2781759	103627	23226	d__Bacteria;p__Bacteroidetes;c__Bacteroidia;o__Bacteroidales;f__vadinHA17;g__LD21;s__
MCASXP03F1.bin.51	89.95	4.76	264	2845812	62025	14929	d__Bacteria;p__Verrucomicrobiota;c__Kiritimatiellae;o__LD1-PB3;f__Lenti-01;g__Lenti-01;s__
MCASXP03F1.bin.54	85.22	3.41	354	2844527	68406	11171	d__Bacteria;p__Bacteroidetes;c__Bacteroidia;o__Bacteroidales;f__vadinHA17;g__LD21;s__
MCASXP03F1.bin.55	98.79	0	102	2686627	106897	40238	d__Bacteria;p__Firmicutes_A;c__Clostridia;o__Christensenellales;f__SZUA-584;g__SZUA-584;s__
MCASXP03F1.bin.56	90.05	5.66	354	2512367	43802	9090	d__Bacteria;p__Bacteroidetes;c__Bacteroidia;o__Bacteroidales;f__TTA-H9;g__;s__
MCASXP03F1.bin.66	93.09	2.81	195	4403162	144940	33333	d__Bacteria;p__Spirochaetota;c__UBA4802;o__UBA4802;f__;g__;s__
MCASXP03F1.bin.67	93	2.52	70	1701031	154300	46181	d__Bacteria;p__Bdellovibrionota_A;c__UBA2651;o__;f__;g__;s__
MCASXP03F1.bin.8	88.07	6.19	550	3331829	39844	7324	d__Bacteria;p__Spirochaetota;c__UBA4802;o__UBA4802;f__UBA5550;g__RBG-16-49-21;s__
MCASXP03F1.bin.80	95.81	6.04	430	5337249	81729	17978	d__Bacteria;p__Desulfobacterota;c__Desulfobacteria;o__Desulfatiglandales;f__;g__;s__
MCASXP03F1.bin.81	97.13	2.69	96	3147784	282859	81930	d__Bacteria;p__Bacteroidetes;c__Bacteroidia;o__Bacteroidales;f__UBA7960;g__;s__
MCASXP03F1.bin.92	96.63	1.12	256	3282777	95143	18177	d__Bacteria;p__Spirochaetota;c__UBA4802;o__UBA4802;f__UBA5550;g__;s__
MCAYNP04F1.bin.100	88.58	3.95	563	3722418	48008	8159	d__Bacteria;p__KSB1;c__UBA2214;o__UBA2214;f__UBA2214;g__;s__
MCAYNP04F1.bin.101	91.85	0.9	79	2623559	159706	79309	d__Bacteria;p__Acidobacteriota;c__Aminicenantia;o__UBA2199;f__UBA2199;g__UBA2199;s__
MCAYNP04F1.bin.104	89.78	1.61	79	3676885	187246	85991	d__Bacteria;p__Bacteroidetes;c__Bacteroidia;o__Bacteroidales;f__Prolixibacteraceae;g__UBA1413;s__
MCAYNP04F1.bin.106	89.74	8.97	945	4672188	58671	5550	d__Bacteria;p__Acidobacteriota;c__Vicinamibacteria;o__Vicinamibacterales;f__;g__;s__
MCAYNP04F1.bin.110	82.71	3.41	447	5106811	71917	17146	d__Bacteria;p__Planctomycetota;c__Phycisphaerae;o__UBA1161;f__UBA1161;g__;s__
MCAYNP04F1.bin.121	92.21	0	130	1937960	87083	27342	d__Bacteria;p__Cloacimonadota;c__Cloacimonadia;o__Cloacimonadales;f__Cloacimonadaceae;g__;s__
MCAYNP04F1.bin.126	85.18	2.87	531	3375575	28288	7979	d__Bacteria;p__Bacteroidetes;c__Bacteroidia;o__Bacteroidales;f__Prolixibacteraceae;g__;s__
MCAYNP04F1.bin.127	95.67	8.55	174	5657007	166179	59979	d__Bacteria;p__Acidobacteriota;c__UBA6911;o__UBA6911;f__UBA6911;g__UBA6911;s__
MCAYNP04F1.bin.129	96.7	1.98	260	2956671	86885	16602	d__Bacteria;p__Chloroflexota;c__Dehalococcoidia;o__UBA2777;f__RBG-13-53-26;g__;s__
MCAYNP04F1.bin.130	97.85	1.34	208	3471455	169632	27060	d__Bacteria;p__Bacteroidetes;c__Bacteroidia;o__Bacteroidales;f__Prolixibacteraceae;g__UBA1413;s__
MCAYNP04F1.bin.134	87.89	1.67	372	2091345	21755	7242	d__Archaea;p__Halobacterota;c__Methanomicrobia;o__Methanomicrobiales;f__Methanosphaerulaceae;g__;s__
MCAYNP04F1.bin.140	94.13	4.56	225	3354783	79769	24174	d__Bacteria;p__Spirochaetota;c__UBA4802;o__UBA4802;f__;g__;s__
MCAYNP04F1.bin.148	96.53	5.13	221	6479419	213459	57370	d__Bacteria;p__Acidobacteriota;c__UBA6911;o__UBA6911;f__UBA6911;g__;s__
MCAYNP04F1.bin.152	81.94	0.71	243	1362857	21361	6704	d__Bacteria;p__Firmicutes_A;c__Clostridia;o__Saccharofermentanales;f__Saccharofermentanaceae;g__;s__
MCAYNP04F1.bin.159	99.29	0	52	2241501	340113	63755	d__Bacteria;p__Firmicutes_A;c__Clostridia;o__Saccharofermentanales;f__Saccharofermentanaceae;g__;s__
MCAYNP04F1.bin.173	88.96	9.89	147	2535200	109103	27075	d__Bacteria;p__Fermentibacterota;c__Fermentibacteria;o__Fermentibacterales;f__Fermentibacteraceae;g__Fermentibacter;s__
MCAYNP04F1.bin.176	95.75	4.2	394	3652945	69398	12829	d__Bacteria;p__Desulfobacterota;c__Syntrophorhabdia;o__Syntrophorhabdales;f__Syntrophorhabdaceae;g__Syntrophorhabdus;s__
MCAYNP04F1.bin.181	81.02	3.92	353	1795417	29539	5695	d__Archaea;p__Halobacterota;c__Methanomicrobia;o__Methanomicrobiales;f__Methanoregulaceae;g__Methanolinea;s__
MCAYNP04F1.bin.20	82.58	5.18	663	3042412	20141	5243	d__Bacteria;p__Acidobacteriota;c__UBA6911;o__UBA6911;f__UBA6911;g__;s__
MCAYNP04F1.bin.207	80.07	5.23	182	1505508	65690	13649	d__Archaea;p__Halobacterota;c__Methanomicrobia;o__Methanomicrobiales;f__Methanoregulaceae;g__UBA9949;s__
MCAYNP04F1.bin.208	92.69	1.92	281	3470757	64216	16659	d__Bacteria;p__Spirochaetota;c__Spirochaetia;o__Treponematales;f__;g__;s__
MCAYNP04F1.bin.25	96.61	0.85	63	2762373	317123	96447	d__Bacteria;p__Thermotogota;c__Thermotogae;o__;f__;g__;s__
MCAYNP04F1.bin.28	92.14	3.42	17	3313630	622340	277415	d__Bacteria;p__Acidobacteriota;c__Aminicenantia;o__Aminicenantales;f__RBG-16-66-30;g__RBG-16-66-30;s__
MCAYNP04F1.bin.29	96.24	4.3	188	4556552	157407	45127	d__Bacteria;p__Bacteroidetes;c__Bacteroidia;o__Bacteroidales;f__CG2-30-32-10;g__;s__
MCAYNP04F1.bin.31	84.28	2.99	708	4109200	24260	6999	d__Bacteria;p__Acidobacteriota;c__Thermoanaerobaculia;o__UBA5066;f__UBA5066;g__UBA5066;s__
MCAYNP04F1.bin.38	90.85	3.04	344	3081320	60785	13207	d__Bacteria;p__Acidobacteriota;c__Aminicenantia;o__Aminicenantales;f__RBG-16-66-30;g__RBG-16-66-30;s__
MCAYNP04F1.bin.4	92.73	5.16	468	5407177	92532	17411	d__Bacteria;p__Chloroflexota;c__Anaerolineae;o__UBA3071;f__CG2-30-64-16;g__;s__
MCAYNP04F1.bin.43	85.63	5.39	567	2331936	19002	4427	d__Bacteria;p__Desulfobacterota;c__Desulfobulbia;o__Desulfobulbales;f__Desulfobulbaceae;g__;s__
MCAYNP04F1.bin.44	96.42	7.74	80	3636472	292405	121353	d__Bacteria;p__Desulfobacterota;c__BSN033;o__UBA8473;f__;g__;s__
MCAYNP04F1.bin.50	87.29	0.85	93	1202626	86357	18847	d__Bacteria;p__Synergistota;c__Synergistia;o__Synergistales;f__79-D21;g__79-D21;s__
MCAYNP04F1.bin.54	98.86	4.55	82	6175707	463153	131667	d__Bacteria;p__Planctomycetota;c__Phycisphaerae;o__SG8-4;f__SG8-4;g__PLanc-01;s__
MCAYNP04F1.bin.56	93.34	4.4	157	4094945	168481	43983	d__Bacteria;p__KSB1;c__UBA2214;o__UBA2214;f__;g__;s__
MCAYNP04F1.bin.57	99.35	0	141	3036638	90908	35010	d__Archaea;p__Halobacterota;c__Methanomicrobia;o__Methanomicrobiales;f__Methanospirillaceae;g__;s__
MCAYNP04F1.bin.69	97.73	1.14	123	5815875	230927	89338	d__Bacteria;p__Planctomycetota;c__Phycisphaerae;o__SG8-4;f__SG8-4;g__PLanc-01;s__
MCAYNP04F1.bin.79	92.77	5.93	238	2489491	63198	16427	d__Bacteria;p__Proteobacteria;c__Gammaproteobacteria;o__Immundisolibacterales;f__;g__;s__
MCAYNP04F1.bin.89	92.26	5.16	354	3396759	72430	14246	d__Bacteria;p__Desulfobacterota;c__Syntrophorhabdia;o__Syntrophorhabdales;f__Syntrophorhabdaceae;g__;s__
MCAYNP04F1.bin.90	97.75	2.15	138	3290341	153068	40573	d__Bacteria;p__UBP3;c__UBA1439;o__;f__;g__;s__
MCAYNP04F1.bin.91	97.3	5.19	476	4620227	65384	13980	d__Bacteria;p__Verrucomicrobiota;c__Verrucomicrobiae;o__Pedosphaerales;f__Pedosphaeraceae;g__UBA6082;s__
MCHBJC01F1.bin.103	88.1	0	26	881867	125892	71448	d__Bacteria;p__Firmicutes;c__Bacilli;o__RF39;f__CAG-1000;g__;s__
MCHBJC01F1.bin.11	91.61	1.77	117	1583409	46296	21403	d__Bacteria;p__Firmicutes_A;c__Clostridia;o__Saccharofermentanales;f__DTU023;g__DTU032;s__
MCHBJC01F1.bin.112	93.88	0	75	2512391	146886	47371	d__Bacteria;p__Firmicutes_A;c__Clostridia;o__Oscillospirales;f__Ruminococcaceae;g__Fournierella;s__
MCHBJC01F1.bin.113	87.64	1.5	34	908641	147911	67960	d__Bacteria;p__Firmicutes;c__Bacilli;o__RFN20;f__CAG-826;g__UBA1361;s__
MCHBJC01F1.bin.115	94.3	6.26	309	3100998	97805	16642	d__Bacteria;p__Firmicutes_A;c__Clostridia;o__Oscillospirales;f__Ruminococcaceae;g__;s__
MCHBJC01F1.bin.119	100	0.55	56	2022107	245507	55985	d__Bacteria;p__Cloacimonadota;c__Cloacimonadia;o__Cloacimonadales;f__Cloacimonadaceae;g__;s__
MCHBJC01F1.bin.12	98.19	1.12	56	1051405	120471	26026	d__Bacteria;p__Firmicutes;c__Bacilli;o__RFN20;f__CAG-826;g__UBA1361;s__UBA1361
MCHBJC01F1.bin.120	91.53	4.81	291	2343500	51870	10463	d__Bacteria;p__Firmicutes_G;c__Limnochordia;o__DTU010;f__DTU010;g__UBA5420;s__UBA5420
MCHBJC01F1.bin.121	83.75	1.7	315	1957672	29232	7068	d__Bacteria;p__Firmicutes_A;c__Clostridia;o__Peptostreptococcales;f__Anaerovoracaceae;g__UBA1426;s__
MCHBJC01F1.bin.123	91.33	2.11	70	1209399	76033	24044	d__Bacteria;p__Firmicutes;c__Bacilli;o__Acholeplasmatales;f__;g__;s__
MCHBJC01F1.bin.130	98.2	3.59	187	2966159	85993	23444	d__Archaea;p__Halobacterota;c__Methanosarcinia;o__Methanosarcinales;f__Methanosarcinaceae;g__Methanosarcina;s__Methanosarcina
MCHBJC01F1.bin.131	93.62	1.01	109	1617468	59555	24344	d__Bacteria;p__Firmicutes_A;c__Clostridia;o__Oscillospirales;f__Ruminococcaceae;g__;s__
MCHBJC01F1.bin.133	92.47	2.69	258	2581014	72239	14352	d__Bacteria;p__Bacteroidetes;c__Bacteroidia;o__Bacteroidales;f__Paludibacteraceae;g__Paludibacter;s__
MCHBJC01F1.bin.139	80.89	1.09	263	2060236	64273	11927	d__Bacteria;p__Bacteroidetes;c__Bacteroidia;o__Bacteroidales;f__Dysgonomonadaceae;g__Fermentimonas;s__
MCHBJC01F1.bin.146	81.33	0	17	1134880	241982	95838	d__Bacteria;p__Firmicutes;c__Bacilli;o__Acholeplasmatales;f__Acholeplasmataceae_A;g__UBA5453;s__
MCHBJC01F1.bin.148	87.23	8.04	226	2254050	156694	17018	d__Bacteria;p__Firmicutes_A;c__Clostridia;o__Peptostreptococcales;f__Natronincolaceae;g__Alkaliphilus_B;s__
MCHBJC01F1.bin.149	90.11	4.31	245	2446427	58714	13816	d__Bacteria;p__Firmicutes_G;c__SHA-98;o__DTUO25;f__DTU025;g__UBA10085;s__UBA10085
MCHBJC01F1.bin.153	86.01	1.51	155	1123812	28317	10374	d__Bacteria;p__Firmicutes;c__Bacilli;o__Erysipelotrichales;f__Erysipelotrichaceae;g__Erysipelothrix;s__
MCHBJC01F1.bin.156	86.02	1.55	210	1753294	41071	10301	d__Bacteria;p__Firmicutes_G;c__Limnochordia;o__DTU010;f__DTU010;g__UBA3910;s__
MCHBJC01F1.bin.160	84.32	1.55	179	1931542	45532	12911	d__Bacteria;p__DTU030;c__DTU030;o__DTU030;f__;g__;s__
MCHBJC01F1.bin.161	84.18	0.67	240	1500779	22574	7943	d__Bacteria;p__Firmicutes_A;c__Clostridia;o__Oscillospirales;f__Acutalibacteraceae;g__;s__
MCHBJC01F1.bin.162	92.43	1.42	81	1599657	113761	41990	d__Bacteria;p__Firmicutes_A;c__Clostridia;o__Saccharofermentanales;f__DTU023;g__UBA5436;s__
MCHBJC01F1.bin.166	93.41	0	44	1992368	122481	60424	d__Bacteria;p__Cloacimonadota;c__Cloacimonadia;o__Cloacimonadales;f__Cloacimonadaceae;g__UBA3900;s__
MCHBJC01F1.bin.167	93.25	3.34	185	1249544	55331	8184	d__Bacteria;p__Firmicutes;c__Bacilli;o__Erysipelotrichales;f__Erysipelotrichaceae;g__;s__
MCHBJC01F1.bin.175	85.45	4.6	353	2355090	85727	8926	d__Bacteria;p__Firmicutes_A;c__Clostridia;o__Tissierellales;f__Peptoniphilaceae;g__Neofamilia;s__
MCHBJC01F1.bin.18	91.02	0.81	236	2105196	42931	11291	d__Bacteria;p__Bacteroidetes;c__Bacteroidia;o__Bacteroidales;f__UBA1402;g__UBA1402;s__
MCHBJC01F1.bin.182	81.96	5.66	513	2444626	18757	5381	d__Bacteria;p__Bacteroidetes;c__Bacteroidia;o__Bacteroidales;f__Prolixibacteraceae;g__Mariniphaga;s__
MCHBJC01F1.bin.184	92.06	1.57	137	1567961	64768	19925	d__Bacteria;p__Firmicutes;c__Bacilli;o__Erysipelotrichales;f__Erysipelotrichaceae;g__Erysipelothrix;s__
MCHBJC01F1.bin.21	95.76	2.33	140	2122406	104162	23996	d__Bacteria;p__Firmicutes_G;c__Limnochordia;o__DTU010;f__DTU012;g__;s__
MCHBJC01F1.bin.23	96.64	0	23	1745203	504074	199031	d__Bacteria;p__Firmicutes_A;c__Clostridia;o__Oscillospirales;f__Acutalibacteraceae;g__An172;s__
MCHBJC01F1.bin.27	91.8	1.87	174	1738822	91722	15880	d__Bacteria;p__Firmicutes_A;c__Clostridia;o__Lutisporales;f__Lutisporaceae;g__;s__
MCHBJC01F1.bin.32	96.67	0	103	1186824	58977	16744	d__Bacteria;p__Firmicutes;c__Bacilli;o__Acholeplasmatales;f__Acholeplasmataceae;g__;s__
MCHBJC01F1.bin.34	92.93	1.54	336	2611113	72245	10827	d__Bacteria;p__Firmicutes_A;c__Clostridia;o__Lachnospirales;f__Lachnospiraceae;g__CHKCI001;s__
MCHBJC01F1.bin.37	94.97	0.7	41	2100840	171441	99418	d__Bacteria;p__Firmicutes_A;c__Clostridia;o__;f__;g__;s__
MCHBJC01F1.bin.41	92.1	1.28	143	2234295	85348	33357	d__Bacteria;p__Firmicutes_A;c__Clostridia;o__Peptostreptococcales;f__Natronincolaceae;g__Anaerovirgula;s__
MCHBJC01F1.bin.45	90.4	3.86	185	1943010	121533	14672	d__Bacteria;p__Firmicutes_B;c__Desulfotomaculia;o__Desulfotomaculales;f__Pelotomaculaceae;g__UBA4789;s__
MCHBJC01F1.bin.46	91.41	3.37	123	1256938	104220	15435	d__Bacteria;p__Firmicutes;c__Bacilli;o__RF39;f__CAG-1000;g__;s__
MCHBJC01F1.bin.5	98.09	3	141	2322986	97263	27840	d__Bacteria;p__Bacteroidetes;c__Bacteroidia;o__Bacteroidales;f__Bacteroidaceae;g__Bacteroides_E;s__Bacteroides_E
MCHBJC01F1.bin.51	90.56	0.64	161	2076924	78749	18090	d__Bacteria;p__Firmicutes_B;c__Syntrophomonadia;o__Syntrophomonadales;f__Syntrophomonadaceae;g__;s__
MCHBJC01F1.bin.52	90.74	2.94	168	1509461	50020	11464	d__Bacteria;p__Spirochaetota;c__Spirochaetia;o__Sphaerochaetales;f__Sphaerochaetaceae;g__Sphaerochaeta;s__
MCHBJC01F1.bin.59	80.79	2.27	169	1357234	39418	9980	d__Bacteria;p__Spirochaetota;c__Spirochaetia;o__Sphaerochaetales;f__Sphaerochaetaceae;g__UBA8525;s__
MCHBJC01F1.bin.66	88.25	0.24	107	1432702	80061	20870	d__Bacteria;p__Bacteroidetes;c__Bacteroidia;o__Bacteroidales;f__UBA932;g__RC9;s__
MCHBJC01F1.bin.68	83.7	4.44	212	1529341	62476	8359	d__Bacteria;p__Firmicutes_A;c__Clostridia;o__Peptostreptococcales;f__Anaerovoracaceae;g__UBA10908;s__
MCHBJC01F1.bin.69	94.41	0.4	164	2439716	72147	22816	d__Bacteria;p__Firmicutes_A;c__Clostridia;o__Oscillospirales;f__Oscillospiraceae;g__;s__
MCHBJC01F1.bin.83	84.59	5.06	231	1327678	26564	7233	d__Bacteria;p__Firmicutes;c__Bacilli;o__Erysipelotrichales;f__Erysipelotrichaceae;g__Erysipelothrix;s__
MCHBJC01F1.bin.85	81.69	2.54	177	1433239	40145	10209	d__Bacteria;p__Firmicutes_D;c__UBA994;o__;f__;g__;s__
MCHBJC01F1.bin.87	84.94	3.06	293	2120538	50229	9551	d__Bacteria;p__Firmicutes_A;c__Mahellia;o__Caldicoprobacterales;f__UBA3941;g__UBA3941;s__
MCHBJC01F1.bin.90	82.31	2.97	221	1903168	78594	11022	d__Bacteria;p__Firmicutes_G;c__Limnochordia;o__DTU010;f__DTU010;g__UBA3910;s__
MCHBJC01F1.bin.92	94.23	1.76	115	3740898	147061	64491	d__Bacteria;p__Firmicutes_A;c__Clostridia;o__Lachnospirales;f__Lachnospiraceae;g__Acetatifactor;s__
MCHBJC01F1.bin.93	88.3	1.28	341	1861327	22943	6692	d__Bacteria;p__Spirochaetota;c__Spirochaetia;o__Treponematales;f__Treponemataceae;g__;s__
MCHBJC01F1.bin.96	84.65	1.15	181	1795235	68602	15485	d__Bacteria;p__Firmicutes_B;c__Syntrophomonadia;o__Syntrophomonadales;f__Syntrophomonadaceae;g__;s__
MCHBJC03F1.bin.102	97.32	0	96	2039876	148966	34342	d__Bacteria;p__Firmicutes_A;c__Clostridia;o__Tissierellales;f__Sedimentibacteraceae;g__Sedimentibacter;s__
MCHBJC03F1.bin.106	81.91	1.09	226	1680958	64838	10847	d__Bacteria;p__Bacteroidetes;c__Bacteroidia;o__Bacteroidales;f__UBA1402;g__UBA1402;s__UBA1402
MCHBJC03F1.bin.109	86.77	2.85	496	2909018	25255	6891	d__Bacteria;p__Firmicutes_G;c__UBA4882;o__UBA8346;f__UBA8346;g__;s__
MCHBJC03F1.bin.116	99.05	2.14	35	2676422	329853	156918	d__Bacteria;p__Bacteroidetes;c__Bacteroidia;o__Bacteroidales;f__Salinivirgaceae;g__;s__
MCHBJC03F1.bin.118	87.15	5.24	286	3071186	79578	16804	d__Bacteria;p__Bacteroidetes;c__Bacteroidia;o__Bacteroidales;f__vadinHA17;g__LD21;s__
MCHBJC03F1.bin.123	97.2	0	74	1897911	103874	34983	d__Archaea;p__Euryarchaeota;c__Methanobacteria;o__Methanobacteriales;f__Methanobacteriaceae;g__Methanobacterium;s__
MCHBJC03F1.bin.124	95.08	2.37	261	2549929	80020	15040	d__Bacteria;p__Bacteroidetes;c__Bacteroidia;o__Bacteroidales;f__Dysgonomonadaceae;g__Fermentimonas;s__
MCHBJC03F1.bin.125	98.39	0.84	94	2635321	177355	49547	d__Bacteria;p__Firmicutes_B;c__Desulfotomaculia;o__Desulfotomaculales;f__Pelotomaculaceae;g__DTU098;s__DTU098
MCHBJC03F1.bin.126	81.7	4.25	407	2394269	53180	7306	d__Bacteria;p__Firmicutes_G;c__SHA-98;o__DTUO25;f__DTU025;g__UBA5389;s__
MCHBJC03F1.bin.127	96.56	3.78	252	2765516	66608	15830	d__Bacteria;p__Firmicutes_B;c__Syntrophomonadia;o__Syntrophomonadales;f__Syntrophomonadaceae;g__DTU018;s__DTU018
MCHBJC03F1.bin.128	87.84	2.75	269	1920274	46916	9004	d__Bacteria;p__DTU030;c__DTU030;o__DTU030;f__DTU030;g__DTU030;s__
MCHBJC03F1.bin.129	94.89	1.98	127	2101764	79641	22477	d__Bacteria;p__Firmicutes_G;c__Limnochordia;o__DTU010;f__DTU010;g__DTU010;s__DTU010
MCHBJC03F1.bin.13	92.48	0.93	296	2219930	41062	9279	d__Bacteria;p__Spirochaetota;c__Spirochaetia;o__Treponematales;f__Treponemataceae;g__Spiro-10;s__
MCHBJC03F1.bin.131	92.73	0.98	127	2661236	143486	39070	d__Bacteria;p__Firmicutes_G;c__DTU014;o__DTU014;f__DTU014;g__DTU014;s__
MCHBJC03F1.bin.135	93.37	5.08	427	2128667	20847	5864	d__Bacteria;p__Caldatribacteriota;c__Caldatribacteriia;o__Caldatribacteriales;f__UBA8910;g__UBA8910;s__
MCHBJC03F1.bin.14	100	0	40	1050965	112930	38826	d__Bacteria;p__Firmicutes;c__Bacilli;o__Acholeplasmatales;f__Acholeplasmataceae_A;g__UBA5453;s__UBA5453
MCHBJC03F1.bin.143	94.28	0	158	2109368	101988	17782	d__Bacteria;p__Firmicutes_D;c__Proteinivoracia;o__UBA4975;f__UBA4975;g__;s__
MCHBJC03F1.bin.146	93.18	6.96	400	3052593	40670	10416	d__Bacteria;p__Firmicutes_A;c__Clostridia;o__Acetivibrionales;f__Ruminiclostridiaceae_A;g__DTU059;s__
MCHBJC03F1.bin.152	96.15	0	120	2326111	103287	33581	d__Bacteria;p__Firmicutes_A;c__Clostridia;o__Acetivibrionales;f__Ruminiclostridiaceae_A;g__DTU059;s__DTU059
MCHBJC03F1.bin.16	94.33	0.71	17	1826874	590076	161085	d__Bacteria;p__Firmicutes_A;c__Clostridia;o__Saccharofermentanales;f__UBA5734;g__;s__
MCHBJC03F1.bin.17	85.41	4.66	616	3018740	23696	5691	d__Bacteria;p__Proteobacteria;c__Alphaproteobacteria;o__Kiloniellales;f__Fodinicurvataceae;g__;s__
MCHBJC03F1.bin.19	88.9	2.62	250	1980418	52461	10010	d__Bacteria;p__Firmicutes_G;c__Limnochordia;o__DTU010;f__DTU010;g__DTU010;s__DTU010
MCHBJC03F1.bin.2	91.91	1.57	304	2371876	30979	10466	d__Bacteria;p__Bacteroidetes;c__Bacteroidia;o__Chitinophagales;f__Saprospiraceae;g__;s__
MCHBJC03F1.bin.23	92.96	1.98	11	1489668	410704	343527	d__Archaea;p__Euryarchaeota;c__Thermococci;o__Methanofastidiosales;f__Methanofastidiosaceae;g__Methanofastidiosum;s__
MCHBJC03F1.bin.33	98.53	0	84	2991018	229993	59123	d__Archaea;p__Halobacterota;c__Methanosarcinia;o__Methanosarcinales;f__Methanosarcinaceae;g__Methanosarcina;s__Methanosarcina
MCHBJC03F1.bin.35	89.11	1.61	212	1970430	64257	12870	d__Bacteria;p__Firmicutes_A;c__Mahellia;o__Caldicoprobacterales;f__DTU083;g__UBA3906;s__UBA3906
MCHBJC03F1.bin.4	100	2.2	231	5298532	146752	35940	d__Bacteria;p__Hydrogenedentota;c__Hydrogenedentia;o__Hydrogenedentiales;f__UBA2224;g__UBA2224;s__
MCHBJC03F1.bin.43	90	5.76	349	2439699	158051	8687	d__Bacteria;p__Bacteroidetes;c__Bacteroidia;o__Bacteroidales;f__DTU049;g__DTU049;s__
MCHBJC03F1.bin.45	94.78	2.96	308	3092735	58426	16857	d__Bacteria;p__Bacteroidetes;c__Bacteroidia;o__Bacteroidales;f__4484-276;g__;s__
MCHBJC03F1.bin.50	98.09	0.02	106	1863972	132566	31944	d__Bacteria;p__Bacteroidetes;c__Bacteroidia;o__Bacteroidales;f__Dysgonomonadaceae;g__UBA4179;s__UBA4179
MCHBJC03F1.bin.51	87.59	0.47	79	1768955	129015	33186	d__Bacteria;p__Firmicutes_A;c__Clostridia;o__Saccharofermentanales;f__DTU023;g__;s__
MCHBJC03F1.bin.61	87.64	4.59	382	2557655	43327	8600	d__Bacteria;p__Actinobacteriota;c__Actinobacteria;o__Propionibacteriales;f__Propionibacteriaceae;g__Tessaracoccus;s__
MCHBJC03F1.bin.62	91.17	1.85	121	2001865	96901	31294	d__Bacteria;p__Bacteroidetes;c__Bacteroidia;o__Bacteroidales;f__UBA932;g__DMER64;s__
MCHBJC03F1.bin.67	98.9	0	26	2036741	273209	138755	d__Bacteria;p__Cloacimonadota;c__Cloacimonadia;o__Cloacimonadales;f__Cloacimonadaceae;g__;s__
MCHBJC03F1.bin.69	89.27	5.45	95	3012834	131874	57718	d__Bacteria;p__Chloroflexota;c__Anaerolineae;o__Anaerolineales;f__Anaerolineaceae;g__UBA3924;s__UBA3924
MCHBJC03F1.bin.73	90.2	1.47	147	1794397	79524	16882	d__Bacteria;p__Firmicutes_G;c__SHA-98;o__UBA4971;f__UBA4971;g__UBA2557;s__UBA2557
MCHBJC03F1.bin.74	93.14	2.97	180	2159097	66240	18041	d__Bacteria;p__Firmicutes_G;c__SHA-98;o__DTUO25;f__DTU025;g__DTU025;s__DTU025
MCHBJC03F1.bin.77	82.87	5.61	518	2505927	22851	5697	d__Bacteria;p__Proteobacteria;c__Gammaproteobacteria;o__Xanthomonadales;f__Xanthomonadaceae;g__Luteimonas;s__
MCHBJC03F1.bin.79	82.53	2	120	2136697	86787	28448	d__Bacteria;p__Chloroflexota;c__Anaerolineae;o__Anaerolineales;f__Anaerolineaceae;g__T78;s__
MCHBJC03F1.bin.8	88.46	2.61	352	2410580	54868	7710	d__Bacteria;p__Firmicutes_G;c__UBA4882;o__UBA10575;f__UBA10575;g__;s__
MCHBJC03F1.bin.82	96.08	2.78	82	2217957	174683	41703	d__Bacteria;p__Firmicutes_G;c__Limnochordia;o__DTU010;f__DTU010;g__DTU010;s__
MCHBJC03F1.bin.89	86.44	0	15	1205906	239448	116636	d__Bacteria;p__Synergistota;c__Synergistia;o__Synergistales;f__Thermovirgaceae;g__58-81;s__
MCHBJC03F1.bin.93	95.45	0	99	2766414	167996	42140	d__Bacteria;p__Planctomycetota;c__Phycisphaerae;o__SG8-4;f__SG8-4;g__4572-13;s__
MCHBJC03F1.bin.97	91.28	2.13	157	1667064	49133	14792	d__Bacteria;p__Firmicutes_A;c__Clostridia;o__Peptostreptococcales;f__Anaerovoracaceae;g__UBA1426;s__
MCHBJC03F1.bin.98	96.59	1.7	339	5317840	91953	23959	d__Bacteria;p__Planctomycetota;c__Phycisphaerae;o__UBA1845;f__;g__;s__
MCHSCP05F1.bin.1	91.67	0.83	113	1994294	131497	30942	d__Bacteria;p__Firmicutes_B;c__Syntrophomonadia;o__Syntrophomonadales;f__Syntrophomonadaceae;g__;s__
MCHSCP05F1.bin.18	84.71	5.89	234	3190484	73371	27279	d__Bacteria;p__Bacteroidetes;c__Bacteroidia;o__Bacteroidales;f__Bacteroidaceae;g__Bacteroides_E;s__
MCHSCP05F1.bin.2	95.69	0	65	1897393	149180	44270	d__Bacteria;p__Firmicutes_A;c__Clostridia;o__Oscillospirales;f__Acutalibacteraceae;g__DTU089;s__
MCHSCP05F1.bin.25	90.82	2.24	307	2066081	30624	8837	d__Bacteria;p__Firmicutes_A;c__Clostridia;o__Lachnospirales;f__Lachnospiraceae;g__;s__
MCHSCP05F1.bin.32	86.64	5.26	180	1645441	43622	11465	d__Bacteria;p__Firmicutes_A;c__Clostridia;o__Saccharofermentanales;f__DTU023;g__DTU032;s__DTU032
MCHSCP05F1.bin.41	84.19	2.55	361	2466323	41873	7946	d__Bacteria;p__Bacteroidetes;c__Bacteroidia;o__Bacteroidales;f__Bacteroidaceae;g__Bacteroides;s__
MCHSCP05F1.bin.47	82.5	2.6	353	2367347	39059	8325	d__Bacteria;p__Bacteroidetes;c__Bacteroidia;o__Bacteroidales;f__Bacteroidaceae;g__Bacteroides_C;s__Bacteroides_C
MCHSCP05F1.bin.49	95.16	1.77	187	2349567	105097	18506	d__Bacteria;p__Firmicutes_A;c__Clostridia;o__Lutisporales;f__Lutisporaceae;g__;s__
MCHSCP05F1.bin.5	81.98	4.79	296	1545199	17500	6065	d__Bacteria;p__Spirochaetota;c__Spirochaetia;o__Treponematales;f__Treponemataceae;g__;s__
MCHSCP05F1.bin.50	95.23	3.12	211	2623897	66824	17252	d__Bacteria;p__Firmicutes_B;c__Syntrophomonadia;o__Syntrophomonadales;f__Syntrophomonadaceae;g__UBA4844;s__
MCHSCP05F1.bin.52	94.04	4.94	311	2831450	63248	13417	d__Bacteria;p__Bacteroidetes;c__Bacteroidia;o__Bacteroidales;f__Bacteroidaceae;g__Bacteroides_E;s__Bacteroides_E
MCHSCP05F1.bin.54	99.3	4.9	206	2408286	136347	20088	d__Bacteria;p__Firmicutes_A;c__Clostridia;o__Tissierellales;f__Tissierellaceae;g__UBA3583;s__
MCHSCP05F1.bin.63	83.63	2.21	214	1764996	59542	9746	d__Bacteria;p__Actinobacteriota;c__Actinobacteria;o__Actinomycetales;f__Actinomycetaceae;g__Actinomyces_I;s__
MCHSCP05F1.bin.65	97.47	2.22	51	2881543	198424	92225	d__Bacteria;p__Bacteroidetes;c__Bacteroidia;o__Bacteroidales;f__Bacteroidaceae;g__Prevotella;s__
MCHSCP05F1.bin.69	84.69	2.86	186	2046975	83634	17320	d__Bacteria;p__Firmicutes_A;c__Clostridia;o__Peptostreptococcales;f__Natronincolaceae;g__Alkaliphilus_B;s__
MCHSCP05F1.bin.73	83.56	7.32	350	2901017	58431	12606	d__Bacteria;p__Bacteroidetes;c__Bacteroidia;o__Bacteroidales;f__Bacteroidaceae;g__Bacteroides_E;s__
MCHSCP05F1.bin.81	98.39	2.96	267	3092596	48417	15206	d__Bacteria;p__Bacteroidetes;c__Bacteroidia;o__Bacteroidales;f__Prolixibacteraceae;g__Mariniphaga;s__
MCHSCP05F1.bin.83	89.07	0.67	169	2059340	115419	18572	d__Bacteria;p__Firmicutes_B;c__Syntrophomonadia;o__Syntrophomonadales;f__Syntrophomonadaceae;g__;s__
MCHSCP05F1.bin.85	88.88	5.92	273	2131430	38840	10652	d__Bacteria;p__Bacteroidetes;c__Bacteroidia;o__Bacteroidales;f__Dysgonomonadaceae;g__UBA2632;s__
MCHSCP05F1.bin.86	88.24	3.01	313	2380831	32884	9812	d__Bacteria;p__Bacteroidetes;c__Bacteroidia;o__Bacteroidales;f__Dysgonomonadaceae;g__UBA2632;s__
MCHSCP05F1.bin.87	99.37	0.95	36	2419293	526509	129743	d__Bacteria;p__Firmicutes_B;c__Desulfotomaculia;o__Desulfotomaculales;f__Pelotomaculaceae;g__UBA4789;s__
MCHSCP05F1.bin.92	84.68	3.17	307	2184473	32910	8705	d__Bacteria;p__Bacteroidetes;c__Bacteroidia;o__Bacteroidales;f__Dysgonomonadaceae;g__UBA2632;s__
MCHSCP05F1.bin.93	83.24	5.94	432	2656708	45268	7383	d__Bacteria;p__Firmicutes_A;c__Clostridia;o__Acetivibrionales;f__Ruminiclostridiaceae_A;g__DTU059;s__
MCHSCP05F1.bin.94	96.18	6.4	214	2217347	126562	16383	d__Archaea;p__Euryarchaeota;c__Methanobacteria;o__Methanobacteriales;f__Methanobacteriaceae;g__UBA412;s__UBA412
MCHSCP05F1.bin.96	95.47	1.09	175	3381830	111739	33976	d__Bacteria;p__Proteobacteria;c__Gammaproteobacteria;o__Enterobacterales;f__Enterobacteriaceae;g__Morganella;s__Morganella
MCHSDP01F1.bin.101	93.43	3.85	118	1777274	73524	22233	d__Bacteria;p__Firmicutes_A;c__Clostridia;o__Tissierellales;f__Tissierellaceae;g__Varibaculum_A;s__
MCHSDP01F1.bin.102	83.2	1.69	191	1662382	40961	10861	d__Bacteria;p__Synergistota;c__Synergistia;o__Synergistales;f__Dethiosulfovibrionaceae;g__Pyramidobacter;s__
MCHSDP01F1.bin.103	83.84	7.44	964	5558699	35068	7208	d__Bacteria;p__Firmicutes_A;c__Clostridia;o__Lachnospirales;f__Lachnospiraceae;g__NC2004;s__
MCHSDP01F1.bin.108	98.33	0.6	72	1760987	116796	36881	d__Bacteria;p__Firmicutes_C;c__Negativicutes;o__Acidaminococcales;f__Acidaminococcaceae;g__;s__
MCHSDP01F1.bin.112	91.57	2.25	31	1160334	165234	94153	d__Bacteria;p__Firmicutes;c__Bacilli;o__RF39;f__CAG-1000;g__;s__
MCHSDP01F1.bin.113	95.56	4.84	167	2237876	89342	24005	d__Bacteria;p__Firmicutes_A;c__Mahellia;o__Caldicoprobacterales;f__UBA3941;g__UBA3941;s__
MCHSDP01F1.bin.116	91.94	0.81	114	1826882	87875	23288	d__Bacteria;p__Firmicutes_A;c__;o__;f__;g__;s__
MCHSDP01F1.bin.117	98.23	0.35	72	1511067	79579	34056	d__Bacteria;p__Firmicutes_A;c__Clostridia;o__Saccharofermentanales;f__DTU023;g__;s__
MCHSDP01F1.bin.118	95.8	4.94	285	3606072	133950	25675	d__Bacteria;p__Firmicutes_A;c__Clostridia;o__Acetivibrionales;f__Ruminiclostridiaceae_A;g__Ruminiclostridium_B;s__
MCHSDP01F1.bin.121	96.43	0.95	63	2264664	203268	62661	d__Bacteria;p__Firmicutes_B;c__Desulfotomaculia;o__Desulfotomaculales;f__Pelotomaculaceae;g__UBA4789;s__
MCHSDP01F1.bin.123	87.92	6.85	290	3038404	148467	19777	d__Bacteria;p__Firmicutes_A;c__Clostridia;o__Lachnospirales;f__Lachnospiraceae;g__CAG-303;s__
MCHSDP01F1.bin.127	94.08	0.48	28	1985454	323549	103767	d__Bacteria;p__Firmicutes_A;c__Clostridia;o__Lachnospirales;f__Lachnospiraceae;g__UBA2882;s__
MCHSDP01F1.bin.129	98.67	0	31	1262838	122188	70773	d__Bacteria;p__Firmicutes;c__Bacilli;o__Acholeplasmatales;f__Acholeplasmataceae_A;g__UBA5453;s__
MCHSDP01F1.bin.131	80.17	2.59	179	2621050	137523	21973	d__Bacteria;p__Bacteroidetes;c__Bacteroidia;o__Bacteroidales;f__Bacteroidaceae;g__Prevotella;s__
MCHSDP01F1.bin.140	88.82	7.01	612	3047896	79222	5545	d__Bacteria;p__Bacteroidetes;c__Bacteroidia;o__Bacteroidales;f__Bacteroidaceae;g__Bacteroides_E;s__
MCHSDP01F1.bin.142	95.97	0.45	91	2221156	121018	42659	d__Bacteria;p__Firmicutes_A;c__Clostridia;o__Acetivibrionales;f__Acetivibrionaceae;g__Ruminiclostridium;s__
MCHSDP01F1.bin.19	93.26	3.93	61	963856	80720	31607	d__Bacteria;p__Firmicutes;c__Bacilli;o__RF39;f__CAG-822;g__UBA5364;s__
MCHSDP01F1.bin.25	89.27	1.98	211	2062375	54514	13718	d__Bacteria;p__Firmicutes_E;c__DTU015;o__D8A-2;f__D2;g__DTU015;s__
MCHSDP01F1.bin.35	94.7	2.4	152	2375266	93131	22821	d__Bacteria;p__Firmicutes_G;c__Limnochordia;o__DTU010;f__DTU010;g__DTU010;s__DTU010
MCHSDP01F1.bin.37	88.28	0.47	36	1688188	385888	120277	d__Bacteria;p__Firmicutes_A;c__Clostridia;o__Saccharofermentanales;f__DTU023;g__;s__
MCHSDP01F1.bin.38	82.34	1.16	130	2073340	72694	22694	d__Bacteria;p__Firmicutes_E;c__DTU015;o__D8A-2;f__D2;g__DTU015;s__
MCHSDP01F1.bin.4	94.92	1.55	126	2169076	153908	37494	d__Bacteria;p__DTU030;c__DTU030;o__DTU030;f__;g__;s__
MCHSDP01F1.bin.41	92.52	1.73	220	1247883	30716	6647	d__Bacteria;p__Firmicutes;c__Bacilli;o__Erysipelotrichales;f__Erysipelotrichaceae;g__Erysipelothrix;s__
MCHSDP01F1.bin.45	81.05	2.81	222	2010565	74002	11753	d__Bacteria;p__Firmicutes_G;c__SHA-98;o__UBA4971;f__UBA4971;g__UBA4971;s__
MCHSDP01F1.bin.46	82.43	0.22	202	1419650	43129	8555	d__Bacteria;p__Firmicutes_A;c__Clostridia;o__Oscillospirales;f__Ruminococcaceae;g__;s__
MCHSDP01F1.bin.50	94.3	4.31	179	2293038	56227	17349	d__Bacteria;p__Bacteroidetes;c__Bacteroidia;o__Bacteroidales;f__Bacteroidaceae;g__Prevotella;s__
MCHSDP01F1.bin.56	95.76	0.42	76	1699769	149805	35977	d__Bacteria;p__DTU030;c__DTU030;o__DTU030;f__DTU030;g__;s__
MCHSDP01F1.bin.59	95.1	1.05	97	2412796	113812	39103	d__Bacteria;p__Firmicutes_A;c__Clostridia;o__Acetivibrionales;f__Acetivibrionaceae;g__DTU013;s__DTU013
MCHSDP01F1.bin.60	91.03	2.82	206	2335889	56034	17441	d__Bacteria;p__Firmicutes_G;c__Limnochordia;o__DTU010;f__DTU010;g__;s__
MCHSDP01F1.bin.61	90.68	0.42	92	1655359	100501	28518	d__Bacteria;p__DTU030;c__DTU030;o__DTU030;f__;g__;s__
MCHSDP01F1.bin.7	84.04	1.12	163	828469	20691	5657	d__Bacteria;p__Firmicutes;c__Bacilli;o__RFN20;f__CAG-826;g__UBA5455;s__UBA5455
MCHSDP01F1.bin.73	81.69	8.29	296	1822020	24451	7736	d__Bacteria;p__Firmicutes_G;c__UBA4882;o__UBA10575;f__UBA10575;g__UBA11021;s__
MCHSDP01F1.bin.78	97.09	4.14	130	1763548	93950	24589	d__Bacteria;p__Firmicutes_A;c__Clostridia;o__Oscillospirales;f__Acutalibacteraceae;g__;s__
MCHSDP01F1.bin.8	97.99	0.67	96	1910871	122210	41335	d__Bacteria;p__Firmicutes_A;c__Clostridia;o__Oscillospirales;f__Ruminococcaceae;g__UBA5884;s__
MCHSDP01F1.bin.80	85.72	0	360	2602812	28952	9678	d__Bacteria;p__Firmicutes_A;c__Clostridia;o__Acetivibrionales;f__Ruminiclostridiaceae_A;g__Ruminiclostridium_B;s__
MCHSDP01F1.bin.82	92.37	2.71	227	2414573	76764	13494	d__Bacteria;p__Firmicutes_G;c__SHA-98;o__DTUO25;f__DTU025;g__UBA10085;s__UBA10085
MCHSDP01F1.bin.84	88.39	3.88	246	2275923	50605	11991	d__Bacteria;p__Firmicutes_G;c__Limnochordia;o__DTU010;f__DTU010;g__UBA5420;s__
MCHSDP01F1.bin.87	83.04	0.81	244	1444852	32073	7167	d__Bacteria;p__Actinobacteriota;c__Coriobacteriia;o__Coriobacteriales;f__Atopobiaceae;g__Olsenella_E;s__
MCHSDP01F1.bin.89	89.72	2.15	223	2201292	123015	13624	d__Bacteria;p__Firmicutes_A;c__Clostridia;o__Peptostreptococcales;f__Natronincolaceae;g__Alkaliphilus_B;s__
MCHSDP01F1.bin.90	91.96	0	124	2663663	225999	46044	d__Bacteria;p__Firmicutes_A;c__Clostridia;o__Acetivibrionales;f__Ruminiclostridiaceae_A;g__DTU059;s__
MCHSDP01F1.bin.93	83.84	0.89	261	1611925	29536	7634	d__Bacteria;p__Firmicutes_A;c__Clostridia;o__Oscillospirales;f__Oscillospiraceae;g__UBA2922;s__
MCHSDP01F1.bin.97	93.38	0.71	91	1560628	89615	27957	d__Bacteria;p__Firmicutes_A;c__Clostridia;o__Saccharofermentanales;f__Fastidiosipilaceae;g__;s__
MCHSDP01F2.bin.107	83.55	3.2	160	1196691	25236	9067	d__Bacteria;p__Firmicutes_B;c__Peptococcia;o__DRI-13;f__DTU073;g__;s__
MCHSDP01F2.bin.109	100	0	29	2069777	295973	115839	d__Bacteria;p__Synergistota;c__Synergistia;o__Synergistales;f__Dethiosulfovibrionaceae;g__Pyramidobacter;s__
MCHSDP01F2.bin.110	97.99	0	90	2385288	171739	50876	d__Bacteria;p__Firmicutes_A;c__Clostridia;o__Lachnospirales;f__Lachnospiraceae;g__;s__
MCHSDP01F2.bin.116	91.07	1.73	93	907375	65289	13511	d__Bacteria;p__Firmicutes;c__Bacilli;o__ML615J-28;f__;g__;s__
MCHSDP01F2.bin.124	96.64	1.68	129	2582511	203941	38254	d__Bacteria;p__Firmicutes_A;c__Clostridia;o__Lachnospirales;f__Lachnospiraceae;g__Herbinix;s__
MCHSDP01F2.bin.126	88.11	1.98	133	2431965	93214	26304	d__Bacteria;p__Firmicutes_G;c__Limnochordia;o__DTU010;f__DTU010;g__UBA5420;s__
MCHSDP01F2.bin.13	97.62	1.34	128	2122171	126521	23702	d__Bacteria;p__Firmicutes_A;c__Clostridia;o__Oscillospirales;f__Acutalibacteraceae;g__CAG-180;s__
MCHSDP01F2.bin.130	82.44	4.36	356	2042288	29575	6838	d__Bacteria;p__Firmicutes_A;c__Clostridia;o__Lachnospirales;f__Lachnospiraceae;g__CAG-603;s__
MCHSDP01F2.bin.135	93.29	0	82	1623839	85395	32230	d__Bacteria;p__Firmicutes_A;c__Clostridia;o__Oscillospirales;f__Ruminococcaceae;g__;s__
MCHSDP01F2.bin.14	91.88	0.98	153	1727463	106596	16498	d__Archaea;p__Halobacterota;c__Methanomicrobia;o__Methanomicrobiales;f__Methanocullaceae;g__Methanoculleus;s__
MCHSDP01F2.bin.141	86.89	1.66	277	2213197	55559	10561	d__Bacteria;p__Bacteroidetes;c__Bacteroidia;o__Bacteroidales;f__Dysgonomonadaceae;g__Petrimonas;s__
MCHSDP01F2.bin.142	93.71	3.5	254	3167342	90270	22868	d__Bacteria;p__Firmicutes_A;c__Clostridia;o__Acetivibrionales;f__Ruminiclostridiaceae_A;g__Ruminiclostridium_B;s__
MCHSDP01F2.bin.143	98.62	0	175	2440422	100138	19000	d__Bacteria;p__Proteobacteria;c__Gammaproteobacteria;o__Enterobacterales;f__Aeromonadaceae;g__Oceanisphaera;s__
MCHSDP01F2.bin.21	90.02	3.84	329	2270707	44831	8875	d__Bacteria;p__Bacteroidetes;c__Bacteroidia;o__Bacteroidales;f__Dysgonomonadaceae;g__UBA4179;s__
MCHSDP01F2.bin.25	92.9	0	99	2321534	122615	36960	d__Bacteria;p__Firmicutes_A;c__Clostridia;o__Lachnospirales;f__Lachnospiraceae;g__Clostridium_N;s__
MCHSDP01F2.bin.27	95.17	1.05	111	2951576	172204	48571	d__Bacteria;p__Firmicutes_A;c__Clostridia;o__Lachnospirales;f__Lachnospiraceae;g__Butyrivibrio;s__
MCHSDP01F2.bin.29	87.48	1.34	202	1626502	32215	10802	d__Bacteria;p__Firmicutes_A;c__Clostridia;o__Oscillospirales;f__Acutalibacteraceae;g__DTU089;s__
MCHSDP01F2.bin.31	94.56	1.57	125	2128484	117831	31466	d__Bacteria;p__Firmicutes_B;c__Syntrophomonadia;o__Syntrophomonadales;f__Syntrophothermaceae;g__;s__
MCHSDP01F2.bin.36	89.44	6.79	186	1198434	42916	8130	d__Bacteria;p__Firmicutes;c__Bacilli;o__RF39;f__CAG-822;g__UBA5364;s__
MCHSDP01F2.bin.38	93.06	2.21	203	2164649	83513	18746	d__Bacteria;p__Firmicutes_A;c__Clostridia;o__Lachnospirales;f__Lachnospiraceae;g__;s__
MCHSDP01F2.bin.40	84.66	0.6	303	2466892	49550	10708	d__Bacteria;p__Firmicutes_A;c__Clostridia;o__Lachnospirales;f__Lachnospiraceae;g__;s__
MCHSDP01F2.bin.49	96.76	0.67	111	1652106	103877	22128	d__Bacteria;p__Firmicutes_A;c__Clostridia;o__Oscillospirales;f__Acutalibacteraceae;g__;s__
MCHSDP01F2.bin.56	91.02	1.3	176	1282589	51908	10174	d__Bacteria;p__Firmicutes_A;c__Clostridia;o__Saccharofermentanales;f__DTU023;g__UBA5436;s__UBA5436
MCHSDP01F2.bin.61	96.38	0	74	2157656	116125	47234	d__Bacteria;p__Firmicutes_A;c__Clostridia;o__Oscillospirales;f__Acutalibacteraceae;g__UBA1447;s__
MCHSDP01F2.bin.65	89.89	0	28	862866	225715	53092	d__Bacteria;p__Firmicutes;c__Bacilli;o__RF39;f__;g__;s__
MCHSDP01F2.bin.66	93.82	2.36	122	862916	36682	9779	d__Bacteria;p__Firmicutes;c__Bacilli;o__RFN20;f__CAG-826;g__UBA5455;s__UBA5455
MCHSDP01F2.bin.73	85.68	0.02	182	1668202	35533	12189	d__Bacteria;p__Firmicutes_A;c__Clostridia;o__Oscillospirales;f__Oscillospiraceae;g__;s__
MCHSDP01F2.bin.74	87.62	0.99	206	1968434	64444	12017	d__Bacteria;p__Firmicutes_E;c__DTU015;o__D8A-2;f__D2;g__DTU015;s__
MCHSDP01F2.bin.76	91.01	2.73	67	936655	59617	21770	d__Bacteria;p__Firmicutes;c__Bacilli;o__RFN20;f__CAG-826;g__UBA1361;s__
MCHSDP01F2.bin.80	91.1	1.13	220	1659291	44198	9629	d__Bacteria;p__Firmicutes_G;c__Limnochordia;o__DTU010;f__DTU010;g__UBA4996;s__
MCHSDP01F2.bin.81	91.23	0.73	120	1828387	81855	26448	d__Bacteria;p__Firmicutes_F;c__Halanaerobiia;o__Halanaerobiales;f__DTU029;g__DTU029;s__DTU029
MCHSDP01F2.bin.82	95.44	8.54	175	2535230	101530	29241	d__Bacteria;p__Firmicutes_A;c__Clostridia;o__Lachnospirales;f__Lachnospiraceae;g__CAG-303;s__
MCHSDP01F2.bin.88	97.55	0.02	201	2380120	88796	18590	d__Bacteria;p__Firmicutes_A;c__Clostridia;o__Tissierellales;f__Tepidimicrobiaceae;g__;s__
MCHSDP01F2.bin.9	96.5	0.7	43	1988332	294922	102713	d__Bacteria;p__Firmicutes_A;c__Clostridia;o__Peptostreptococcales;f__Natronincolaceae;g__;s__
MCHSDP01F2.bin.93	95.76	6.38	178	3090591	117461	28903	d__Bacteria;p__Firmicutes_A;c__Clostridia;o__Lachnospirales;f__Lachnospiraceae;g__Butyrivibrio_A;s__
MCHSDP01F2.bin.99	96.47	0.63	120	2451206	99012	34730	d__Bacteria;p__Bacteroidetes;c__Bacteroidia;o__Bacteroidales;f__Marinilabiliaceae;g__UBA7646;s__UBA7646
MCHSXP04F1.bin.103	90.66	6.69	650	5446352	52266	11278	d__Bacteria;p__Hydrogenedentota;c__Hydrogenedentia;o__Hydrogenedentiales;f__;g__;s__
MCHSXP04F1.bin.107	90.72	3.3	312	2928934	62601	12743	d__Bacteria;p__Proteobacteria;c__Alphaproteobacteria;o__Sphingomonadales;f__Sphingomonadaceae;g__Novosphingobium;s__
MCHSXP04F1.bin.108	96.63	4.09	155	1316220	34857	12031	d__Bacteria;p__Firmicutes;c__Bacilli;o__RFN20;f__CAG-826;g__;s__
MCHSXP04F1.bin.111	91.21	2.2	339	2885570	50068	11146	d__Bacteria;p__Gemmatimonadota;c__Gemmatimonadetes;o__Gemmatimonadales;f__Gemmatimonadaceae;g__Fen-1231;s__
MCHSXP04F1.bin.113	96.41	0.68	253	2768692	81309	15363	d__Archaea;p__Halobacterota;c__Methanomicrobia;o__Methanomicrobiales;f__Methanospirillaceae;g__;s__
MCHSXP04F1.bin.117	99.54	7.33	222	2407508	98719	15749	d__Bacteria;p__Firmicutes;c__Bacilli;o__ML615J-28;f__CAG-698;g__;s__
MCHSXP04F1.bin.119	89.83	3.64	474	3131453	55613	8329	d__Bacteria;p__Proteobacteria;c__Gammaproteobacteria;o__Burkholderiales;f__Burkholderiaceae;g__Hydrogenophaga;s__
MCHSXP04F1.bin.122	89.35	5.51	379	4934418	133684	18665	d__Bacteria;p__Myxococcota;c__Polyangia;o__;f__;g__;s__
MCHSXP04F1.bin.123	96.77	3.87	79	3240619	346694	68697	d__Bacteria;p__Desulfobacterota;c__Syntrophia;o__Syntrophales;f__UBA8958;g__UBA8958;s__
MCHSXP04F1.bin.125	85.98	1.83	200	1388082	30895	8738	d__Bacteria;p__Firmicutes_A;c__Clostridia;o__Peptostreptococcales;f__Anaerovoracaceae;g__UBA1422;s__
MCHSXP04F1.bin.129	99.25	1.35	111	2458859	117968	30772	d__Bacteria;p__Bacteroidetes;c__Bacteroidia;o__Sphingobacteriales;f__Sphingobacteriaceae;g__;s__
MCHSXP04F1.bin.13	98.7	0.43	18	2304543	358903	164875	d__Bacteria;p__Proteobacteria;c__Alphaproteobacteria;o__Sphingomonadales;f__Sphingomonadaceae;g__JJ-A5;s__
MCHSXP04F1.bin.134	94.06	5.95	87	2528851	183334	55765	d__Bacteria;p__Bacteroidetes;c__Bacteroidia;o__Bacteroidales;f__UBA932;g__DMER64;s__DMER64
MCHSXP04F1.bin.135	85.24	3.41	432	2709396	65983	7710	d__Bacteria;p__Proteobacteria;c__Alphaproteobacteria;o__Sphingomonadales;f__Sphingomonadaceae;g__Novosphingobium;s__
MCHSXP04F1.bin.140	99.05	0.95	45	3855342	427405	121824	d__Bacteria;p__Bacteroidetes;c__Bacteroidia;o__AKYH767;f__2-12-FULL-35-15;g__;s__
MCHSXP04F1.bin.151	98.13	5.61	106	2371579	107863	40562	d__Archaea;p__Crenarchaeota;c__Bathyarchaeia;o__B26-1;f__UBA233;g__;s__
MCHSXP04F1.bin.153	90.54	2.7	155	3728225	143039	41373	d__Bacteria;p__Verrucomicrobiota;c__Kiritimatiellae;o__;f__;g__;s__
MCHSXP04F1.bin.157	96.55	2.19	203	2790324	81847	20438	d__Bacteria;p__Bacteroidetes;c__Bacteroidia;o__Flavobacteriales;f__koll-22;g__GCA-002793235;s__
MCHSXP04F1.bin.158	95.93	1.26	22	2518069	658058	363968	d__Bacteria;p__Proteobacteria;c__Alphaproteobacteria;o__Sphingomonadales;f__Sphingomonadaceae;g__Novosphingobium;s__
MCHSXP04F1.bin.159	94.32	1.14	279	2643722	50821	12704	d__Bacteria;p__Spirochaetota;c__Spirochaetia;o__Sphaerochaetales;f__Sphaerochaetaceae;g__;s__
MCHSXP04F1.bin.173	97.58	2.61	158	2681202	114266	27028	d__Archaea;p__Halobacterota;c__Methanomicrobia;o__Methanomicrobiales;f__Methanocullaceae;g__Methanoculleus;s__Methanoculleus
MCHSXP04F1.bin.178	95.4	1.12	50	1519243	174554	66341	d__Bacteria;p__Elusimicrobiota;c__Elusimicrobia;o__Elusimicrobiales;f__Elusimicrobiaceae;g__UBA1174;s__
MCHSXP04F1.bin.184	91.41	7.4	467	3133960	73213	9274	d__Bacteria;p__Proteobacteria;c__Alphaproteobacteria;o__Caulobacterales;f__Caulobacteraceae;g__PMMR1;s__
MCHSXP04F1.bin.190	83.24	4.53	359	2827292	75834	12379	d__Bacteria;p__Proteobacteria;c__Gammaproteobacteria;o__Burkholderiales;f__Rhodocyclaceae;g__UTPRO2;s__UTPRO2
MCHSXP04F1.bin.200	97.15	0	21	2619221	382245	244071	d__Bacteria;p__Proteobacteria;c__Alphaproteobacteria;o__Rhizobiales;f__Xanthobacteraceae;g__Pseudorhodoplanes;s__
MCHSXP04F1.bin.202	95.68	3.33	300	3018638	69805	17186	d__Bacteria;p__Bacteroidetes;c__Bacteroidia;o__Bacteroidales;f__Dysgonomonadaceae;g__Fermentimonas;s__
MCHSXP04F1.bin.208	98.05	2.52	151	3476132	216014	46238	d__Bacteria;p__Proteobacteria;c__Gammaproteobacteria;o__Burkholderiales;f__Burkholderiaceae;g__SCN-69-89;s__
MCHSXP04F1.bin.214	97.76	0.82	45	3409825	302978	142232	d__Bacteria;p__Proteobacteria;c__Gammaproteobacteria;o__Burkholderiales;f__Hydrogenophilaceae;g__UBA3361;s__
MCHSXP04F1.bin.215	97.85	0	40	2628152	502585	84242	d__Bacteria;p__Bacteroidetes;c__Bacteroidia;o__Flavobacteriales;f__;g__;s__
MCHSXP04F1.bin.216	96.31	2.83	54	3649278	438748	118574	d__Bacteria;p__Proteobacteria;c__Alphaproteobacteria;o__Caulobacterales;f__Caulobacteraceae;g__Phenylobacterium;s__
MCHSXP04F1.bin.218	89.3	0.81	74	3289031	298771	91474	d__Bacteria;p__Proteobacteria;c__Alphaproteobacteria;o__Sphingomonadales;f__Sphingomonadaceae;g__Novosphingobium;s__
MCHSXP04F1.bin.29	88.05	4.02	132	1670614	83541	20493	d__Archaea;p__Euryarchaeota;c__Thermococci;o__Methanofastidiosales;f__Methanofastidiosaceae;g__Methanofastidiosum;s__
MCHSXP04F1.bin.32	85.43	3.09	295	3558428	84676	21595	d__Bacteria;p__Proteobacteria;c__Gammaproteobacteria;o__Burkholderiales;f__Rhodocyclaceae;g__Thauera;s__
MCHSXP04F1.bin.34	95.56	0.37	35	3027883	427893	246531	d__Bacteria;p__Proteobacteria;c__Gammaproteobacteria;o__Pseudomonadales;f__Alcanivoracaceae;g__;s__
MCHSXP04F1.bin.35	95.48	3.23	169	2687915	81363	25985	d__Bacteria;p__Desulfobacterota;c__Syntrophia;o__Syntrophales;f__Smithellaceae;g__Smithella;s__
MCHSXP04F1.bin.38	81.48	6.77	323	2960751	62610	12695	d__Bacteria;p__Desulfobacterota;c__Syntrophia;o__Syntrophales;f__UBA5619;g__UBA5619;s__
MCHSXP04F1.bin.48	90.99	2.39	87	2803685	229838	54185	d__Bacteria;p__Proteobacteria;c__Alphaproteobacteria;o__Sphingomonadales;f__Sphingomonadaceae;g__;s__
MCHSXP04F1.bin.5	97.8	0	66	2463495	170527	58979	d__Bacteria;p__Cloacimonadota;c__Cloacimonadia;o__Cloacimonadales;f__Cloacimonadaceae;g__;s__
MCHSXP04F1.bin.50	83.25	0.49	25	2492597	324397	133650	d__Bacteria;p__Bacteroidetes;c__Bacteroidia;o__Chitinophagales;f__Chitinophagaceae;g__Sediminibacterium;s__
MCHSXP04F1.bin.55	94.24	4.37	280	3196487	97366	18987	d__Bacteria;p__Bacteroidetes;c__Bacteroidia;o__Bacteroidales;f__Dysgonomonadaceae;g__Proteiniphilum;s__Proteiniphilum
MCHSXP04F1.bin.56	90.64	1.52	297	1965123	38217	7886	d__Bacteria;p__Spirochaetota;c__Spirochaetia;o__Sphaerochaetales;f__Sphaerochaetaceae;g__;s__
MCHSXP04F1.bin.6	81.79	1.82	294	1670436	27856	6682	d__Bacteria;p__Proteobacteria;c__Gammaproteobacteria;o__Burkholderiales;f__Methylophilaceae;g__UBA6140;s__
MCHSXP04F1.bin.62	90.06	2.11	238	2757473	70560	17773	d__Bacteria;p__Proteobacteria;c__Gammaproteobacteria;o__Pseudomonadales;f__Pseudohongiellaceae;g__;s__
MCHSXP04F1.bin.69	96.77	1.43	55	3178305	269641	106186	d__Bacteria;p__Bacteroidetes;c__Bacteroidia;o__Flavobacteriales;f__koll-22;g__;s__
MCHSXP04F1.bin.74	93.89	1.58	267	5746477	207107	35862	d__Bacteria;p__Verrucomicrobiota;c__Lentisphaeria;o__Victivallales;f__GWF2-45-14;g__GWF2-44-16;s__
MCHSXP04F1.bin.78	96.77	6.52	175	3397992	104975	34887	d__Bacteria;p__Proteobacteria;c__Gammaproteobacteria;o__Burkholderiales;f__Burkholderiaceae;g__SCN-69-89;s__
MCHSXP04F1.bin.81	97.33	0	73	1062851	55787	24043	d__Bacteria;p__Firmicutes;c__Bacilli;o__Acholeplasmatales;f__Acholeplasmataceae_A;g__UBA5409;s__UBA5409
MCHSXP04F1.bin.84	80.7	7.34	174	1246288	45898	10424	d__Bacteria;p__Firmicutes;c__Bacilli;o__ML615J-28;f__CAG-698;g__;s__
MCHSXP04F1.bin.85	94.66	1.14	285	2051895	26170	9452	d__Bacteria;p__Actinobacteriota;c__Actinobacteria;o__Actinomycetales;f__Microbacteriaceae;g__;s__
MCHSXP04F1.bin.89	81.29	5.97	357	2059749	26268	6533	d__Bacteria;p__Desulfobacterota;c__Syntrophia;o__Syntrophales;f__Smithellaceae;g__UBA4810;s__UBA4810
MCHSXP04F1.bin.9	84.29	4.08	594	3112972	28917	5995	d__Bacteria;p__Bacteroidetes;c__Bacteroidia;o__Flavobacteriales;f__Flavobacteriaceae;g__Aequorivita;s__
MCHSXP04F1.bin.91	87.44	3.01	492	3486835	41994	9883	d__Bacteria;p__Bacteroidetes;c__SZUA-365;o__SZUA-365;f__SZUA-365;g__;s__
MCHSXP04F1.bin.92	92.71	2.27	195	2501215	75604	18405	d__Bacteria;p__Proteobacteria;c__Gammaproteobacteria;o__Burkholderiales;f__Burkholderiaceae;g__;s__
MCHSXP04F1.bin.93	85.59	3.99	271	2320710	58076	10882	d__Bacteria;p__Bacteroidetes;c__Bacteroidia;o__Flavobacteriales;f__Flavobacteriaceae;g__Aequorivita;s__
MCHYNP01F1.bin.1	88.6	0.11	74	824295	51631	14659	d__Bacteria;p__Firmicutes;c__Bacilli;o__RFN20;f__CAG-826;g__;s__
MCHYNP01F1.bin.100	99.18	0.33	175	2988103	76638	27732	d__Archaea;p__Halobacterota;c__Methanosarcinia;o__Methanosarcinales;f__Methanosarcinaceae;g__Methanosarcina;s__Methanosarcina
MCHYNP01F1.bin.106	95.79	1.28	132	2324048	96103	27820	d__Bacteria;p__Desulfobacterota_A;c__Desulfovibrionia;o__Desulfovibrionales;f__Desulfovibrionaceae;g__;s__
MCHYNP01F1.bin.111	94.62	1.61	110	2820741	135753	41248	d__Bacteria;p__Bacteroidetes;c__Bacteroidia;o__Bacteroidales;f__FEN-979;g__;s__
MCHYNP01F1.bin.116	86.69	1.08	497	3459395	32471	8243	d__Bacteria;p__Bacteroidetes;c__Bacteroidia;o__Bacteroidales;f__4484-276;g__4484-276;s__
MCHYNP01F1.bin.118	90.43	1.06	76	2815769	178968	85320	d__Bacteria;p__Firmicutes_B;c__Syntrophomonadia;o__Syntrophomonadales;f__Syntrophomonadaceae;g__UBA1368;s__
MCHYNP01F1.bin.120	92.23	0	21	988691	112636	69205	d__Bacteria;p__Firmicutes;c__Bacilli;o__RFN20;f__CAG-826;g__UBA1424;s__UBA1424
MCHYNP01F1.bin.121	88.71	9.12	346	2324513	38229	8275	d__Bacteria;p__Firmicutes_B;c__Syntrophomonadia;o__Syntrophomonadales;f__Syntrophomonadaceae;g__UBA1368;s__
MCHYNP01F1.bin.128	94.72	1.9	96	2301896	178353	63989	d__Bacteria;p__Firmicutes_A;c__Clostridia;o__Oscillospirales;f__CAG-382;g__;s__
MCHYNP01F1.bin.134	87.9	0.05	216	1863988	51951	13510	d__Bacteria;p__Firmicutes_A;c__Clostridia;o__Lutisporales;f__Lutisporaceae;g__;s__
MCHYNP01F1.bin.136	84.97	9.29	444	2712046	52582	7590	d__Bacteria;p__Bacteroidetes;c__Bacteroidia;o__Bacteroidales;f__Dysgonomonadaceae;g__UBA2632;s__
MCHYNP01F1.bin.14	90.75	0.7	200	1626288	69302	12640	d__Bacteria;p__Firmicutes_A;c__Clostridia;o__Tissierellales;f__Helcococcaceae;g__;s__
MCHYNP01F1.bin.16	93.31	2.01	182	2031492	52638	15781	d__Bacteria;p__Firmicutes_A;c__Clostridia;o__Oscillospirales;f__Acutalibacteraceae;g__UBA1447;s__
MCHYNP01F1.bin.18	86.52	2.35	349	2457344	34963	9202	d__Bacteria;p__Spirochaetota;c__UBA4802;o__UBA4802;f__UBA5550;g__;s__
MCHYNP01F1.bin.20	98.58	0	24	1093710	124690	62111	d__Bacteria;p__Firmicutes;c__Bacilli;o__Erysipelotrichales;f__Erysipelotrichaceae;g__;s__
MCHYNP01F1.bin.21	93.31	2.18	130	1653364	70508	19869	d__Bacteria;p__Firmicutes_A;c__Clostridia;o__Eubacteriales;f__Anaerofustaceae;g__;s__
MCHYNP01F1.bin.23	89.7	4.87	406	2528015	28768	8145	d__Bacteria;p__Bacteroidetes;c__Bacteroidia;o__Bacteroidales;f__;g__;s__
MCHYNP01F1.bin.25	88.85	3.5	268	1973517	60593	10728	d__Bacteria;p__Firmicutes_A;c__Clostridia;o__Tissierellales;f__Sedimentibacteraceae;g__Sedimentibacter;s__
MCHYNP01F1.bin.26	94.87	0.46	165	1879847	50609	15908	d__Bacteria;p__Firmicutes_A;c__Clostridia;o__Christensenellales;f__CAG-138;g__;s__
MCHYNP01F1.bin.27	92.18	3.07	252	2483903	66479	14257	d__Bacteria;p__Firmicutes_A;c__Clostridia;o__Peptostreptococcales;f__Anaerovoracaceae;g__UBA1426;s__
MCHYNP01F1.bin.35	88.8	2.78	127	971293	25716	10091	d__Bacteria;p__Firmicutes;c__Bacilli;o__Acholeplasmatales;f__Acholeplasmataceae_A;g__UBA5409;s__
MCHYNP01F1.bin.36	89.83	0.71	198	1684206	39988	10942	d__Bacteria;p__Firmicutes_A;c__Clostridia;o__Peptostreptococcales;f__DTU036;g__DTU036;s__DTU036
MCHYNP01F1.bin.4	96.78	2.8	158	2006171	97800	22354	d__Bacteria;p__Firmicutes_A;c__Clostridia;o__Tissierellales;f__Tissierellaceae;g__UBA3583;s__
MCHYNP01F1.bin.40	85.16	0	31	893515	93102	52447	d__Bacteria;p__Firmicutes_A;c__Clostridia;o__TANB77;f__CAG-508;g__UBA7001;s__
MCHYNP01F1.bin.45	98.9	2.2	72	2385643	146472	46224	d__Bacteria;p__Cloacimonadota;c__Cloacimonadia;o__Cloacimonadales;f__Cloacimonadaceae;g__;s__
MCHYNP01F1.bin.49	95.39	2.27	211	1967488	66269	11753	d__Bacteria;p__Spirochaetota;c__Spirochaetia;o__Sphaerochaetales;f__Sphaerochaetaceae;g__Sphaerochaeta;s__
MCHYNP01F1.bin.51	88.36	0.47	85	1451610	122963	41225	d__Bacteria;p__Firmicutes_A;c__Clostridia;o__Saccharofermentanales;f__DTU023;g__DTU032;s__DTU032
MCHYNP01F1.bin.55	83.04	0.37	166	863706	18182	5981	d__Bacteria;p__Firmicutes;c__Bacilli;o__RFN20;f__CAG-826;g__UBA1361;s__
MCHYNP01F1.bin.56	84.27	3.2	93	791899	39616	13901	d__Bacteria;p__Firmicutes;c__Bacilli;o__RF39;f__CAG-611;g__CAG-710;s__
MCHYNP01F1.bin.58	80.62	5.53	297	1989043	33611	8339	d__Bacteria;p__Firmicutes_B;c__Syntrophomonadia;o__Syntrophomonadales;f__Syntrophomonadaceae;g__UBA1368;s__
MCHYNP01F1.bin.68	98.67	2.67	116	1133966	59115	16195	d__Bacteria;p__Firmicutes;c__Bacilli;o__Acholeplasmatales;f__Acholeplasmataceae_A;g__UBA5409;s__UBA5409
MCHYNP01F1.bin.69	94.33	0	71	1684977	138988	44731	d__Bacteria;p__Firmicutes_A;c__Clostridia;o__Peptostreptococcales;f__Anaerovoracaceae;g__;s__
MCHYNP01F1.bin.70	85.23	2.94	362	2317646	28437	7479	d__Bacteria;p__Bacteroidetes;c__Bacteroidia;o__Bacteroidales;f__Bacteroidaceae;g__Bacteroides;s__
MCHYNP01F1.bin.74	91.01	5.62	77	890585	101603	22240	d__Bacteria;p__Firmicutes;c__Bacilli;o__RF39;f__CAG-611;g__;s__
MCHYNP01F1.bin.75	97.75	0.11	62	856920	66189	19960	d__Bacteria;p__Firmicutes;c__Bacilli;o__RFN20;f__CAG-826;g__;s__
MCHYNP01F1.bin.77	84	1.33	23	780342	123830	48187	d__Bacteria;p__Firmicutes;c__Bacilli;o__RF39;f__CAG-1000;g__;s__
MCHYNP01F1.bin.78	93.84	0.67	230	2700498	60824	16752	d__Bacteria;p__Firmicutes_A;c__Clostridia;o__Oscillospirales;f__CAG-272;g__UBA1248;s__
MCHYNP01F1.bin.80	89.53	2.84	264	2007875	42721	8851	d__Bacteria;p__Firmicutes_A;c__Clostridia;o__Saccharofermentanales;f__Saccharofermentanaceae;g__;s__
MCHYNP01F1.bin.86	88.07	1.08	388	2735992	34178	8392	d__Bacteria;p__Firmicutes_A;c__Clostridia;o__Christensenellales;f__CAG-74;g__OEMS01;s__
MCHYNP01F1.bin.89	89.07	2.54	200	1644746	33874	10617	d__Bacteria;p__Firmicutes_A;c__Clostridia;o__Saccharofermentanales;f__DTU023;g__DTU032;s__
MCHYNP01F1.bin.92	97.78	0.81	199	2293227	55861	17359	d__Bacteria;p__Firmicutes_A;c__Clostridia;o__Christensenellales;f__CAG-74;g__;s__
MCHYNP01F1.bin.98	100	1.1	54	2304927	208022	65923	d__Bacteria;p__Cloacimonadota;c__Cloacimonadia;o__Cloacimonadales;f__Cloacimonadaceae;g__UBA1032;s__UBA1032
MMIBJC04F1.bin.120	82.54	0.85	57	1376834	106685	37354	d__Bacteria;p__DTU030;c__DTU030;o__DTU030;f__DTU030;g__;s__
MMIBJC04F1.bin.134	96.61	3.39	50	1326526	180787	68383	d__Bacteria;p__Caldatribacteriota;c__JS1;o__SB-45;f__UBA6794;g__UBA6794;s__
MPIAHP01F1.bin.101	85.66	1.69	21	933284	196247	108133	d__Bacteria;p__Firmicutes;c__Bacilli;o__RF39;f__CAG-1000;g__CAG-1000;s__
MPIAHP01F1.bin.103	81.39	0.11	326	1765424	24391	6185	d__Bacteria;p__Firmicutes_A;c__Clostridia;o__Oscillospirales;f__Acutalibacteraceae;g__UBA1447;s__
MPIAHP01F1.bin.106	92.74	1.26	102	962586	42575	13334	d__Bacteria;p__Firmicutes;c__Bacilli;o__Erysipelotrichales;f__Erysipelotrichaceae;g__;s__
MPIAHP01F1.bin.115	90.82	0	137	2613530	93527	35737	d__Bacteria;p__Firmicutes_A;c__Clostridia;o__Lachnospirales;f__Lachnospiraceae;g__;s__
MPIAHP01F1.bin.120	100	2.3	322	6798616	128898	34882	d__Bacteria;p__Planctomycetota;c__Planctomycetes;o__Pirellulales;f__Thermoguttaceae;g__;s__
MPIAHP01F1.bin.123	87.25	8.17	406	3837674	55371	14047	d__Archaea;p__Halobacterota;c__Methanosarcinia;o__Methanosarcinales;f__Methanosarcinaceae;g__Methanosarcina;s__Methanosarcina
MPIAHP01F1.bin.126	94.09	3.81	401	2693876	37337	8798	d__Bacteria;p__Bacteroidetes;c__Bacteroidia;o__Bacteroidales;f__Prolixibacteraceae;g__;s__
MPIAHP01F1.bin.130	84.55	0.69	172	2097127	72715	16912	d__Bacteria;p__Firmicutes_A;c__Clostridia;o__Lachnospirales;f__Lachnospiraceae;g__CAG-791;s__
MPIAHP01F1.bin.133	94.57	1.61	148	1561150	38409	15136	d__Bacteria;p__Firmicutes_A;c__Clostridia;o__Christensenellales;f__CAG-138;g__Phil1;s__
MPIAHP01F1.bin.134	87.33	0	120	772421	35281	8037	d__Bacteria;p__Firmicutes;c__Bacilli;o__RF39;f__UBA5348;g__;s__
MPIAHP01F1.bin.135	81.55	0.2	49	601871	44881	16444	d__Bacteria;p__Patescibacteria;c__Saccharimonadia;o__Saccharimonadales;f__Saccharimonadaceae;g__UBA1547;s__
MPIAHP01F1.bin.138	82.47	0.17	268	1780605	61154	8228	d__Bacteria;p__Firmicutes_A;c__Clostridia;o__Christensenellales;f__CAG-138;g__UBA7707;s__
MPIAHP01F1.bin.153	95.17	4.28	201	3418086	148178	31477	d__Bacteria;p__Firmicutes_A;c__Clostridia;o__Lachnospirales;f__Lachnospiraceae;g__Butyrivibrio;s__
MPIAHP01F1.bin.161	80.38	9.05	473	2436267	27609	6382	d__Bacteria;p__Bacteroidetes;c__Bacteroidia;o__Bacteroidales;f__ML635J-15;g__Bact-19;s__Bact-19
MPIAHP01F1.bin.162	82.08	7.66	277	1875595	30544	8228	d__Bacteria;p__Chloroflexota;c__Anaerolineae;o__Anaerolineales;f__Anaerolineaceae;g__T78;s__
MPIAHP01F1.bin.169	93.41	2.66	260	2601372	75522	16088	d__Bacteria;p__Firmicutes_A;c__Clostridia;o__Oscillospirales;f__Acutalibacteraceae;g__UBA1447;s__
MPIAHP01F1.bin.179	82.31	2.87	301	1964966	28214	8352	d__Bacteria;p__Bacteroidetes;c__Bacteroidia;o__Bacteroidales;f__;g__;s__
MPIAHP01F1.bin.18	82.45	4.53	259	1230755	17480	5055	d__Bacteria;p__Firmicutes;c__Bacilli;o__Erysipelotrichales;f__Erysipelotrichaceae;g__;s__
MPIAHP01F1.bin.185	92.34	2.97	377	2920290	43789	10431	d__Bacteria;p__Bacteroidetes;c__Bacteroidia;o__Bacteroidales;f__Paludibacteraceae;g__;s__
MPIAHP01F1.bin.198	91.85	0.87	198	1988122	51449	14370	d__Bacteria;p__Firmicutes_A;c__Clostridia;o__Oscillospirales;f__Acutalibacteraceae;g__UBA1425;s__
MPIAHP01F1.bin.199	94.82	0	140	2085849	50208	21301	d__Bacteria;p__Firmicutes_A;c__Clostridia;o__Oscillospirales;f__Oscillospiraceae;g__;s__
MPIAHP01F1.bin.211	99.29	0	30	1538135	125022	93888	d__Bacteria;p__Firmicutes_A;c__Clostridia;o__Saccharofermentanales;f__Saccharofermentanaceae;g__;s__
MPIAHP01F1.bin.213	96.95	3.49	279	3064727	51014	16508	d__Bacteria;p__Bacteroidetes;c__Bacteroidia;o__Bacteroidales;f__Prolixibacteraceae;g__Mariniphaga;s__
MPIAHP01F1.bin.226	92.24	1.36	124	2079805	80628	25339	d__Bacteria;p__Firmicutes_A;c__Clostridia;o__Oscillospirales;f__Acutalibacteraceae;g__DTU089;s__
MPIAHP01F1.bin.234	90.27	1.61	183	2156394	55835	20029	d__Bacteria;p__Bacteroidetes;c__Bacteroidia;o__Bacteroidales;f__WCHB1-69;g__UBA5429;s__UBA5429
MPIAHP01F1.bin.25	81.35	2.44	578	2509463	17955	4810	d__Bacteria;p__Bacteroidetes;c__Bacteroidia;o__Bacteroidales;f__Prolixibacteraceae;g__Mariniphaga;s__
MPIAHP01F1.bin.3	87.56	1.85	238	2095651	47579	11774	d__Bacteria;p__Firmicutes_B;c__Syntrophomonadia;o__Syntrophomonadales;f__Syntrophomonadaceae;g__DTU018;s__
MPIAHP01F1.bin.44	85.33	2.25	65	2651097	197778	85401	d__Bacteria;p__Spirochaetota;c__UBA4802;o__UBA4802;f__UBA5550;g__;s__
MPIAHP01F1.bin.46	98.91	3.23	150	2162643	75528	21998	d__Bacteria;p__Firmicutes_A;c__Clostridia;o__Christensenellales;f__CAG-138;g__UBA5394;s__
MPIAHP01F1.bin.49	93.44	0.35	190	1993571	54183	13968	d__Bacteria;p__Firmicutes_A;c__Clostridia;o__Saccharofermentanales;f__Fastidiosipilaceae;g__;s__
MPIAHP01F1.bin.57	81.61	1.15	238	1407225	25712	6873	d__Bacteria;p__Spirochaetota;c__Spirochaetia;o__Sphaerochaetales;f__Sphaerochaetaceae;g__Sphaerochaeta;s__
MPIAHP01F1.bin.72	98.31	3.39	120	1633955	220271	20505	d__Bacteria;p__Synergistota;c__Synergistia;o__Synergistales;f__Synergistaceae;g__Syner-03;s__
MPIAHP01F1.bin.81	89.95	2.9	116	1711843	64100	23334	d__Bacteria;p__Firmicutes_A;c__Clostridia;o__Saccharofermentanales;f__DTU023;g__UBA4923;s__
MPIAHP01F1.bin.87	85.59	2.55	670	3443507	19125	6197	d__Bacteria;p__Verrucomicrobiota;c__Kiritimatiellae;o__RFP12;f__UBA3636;g__;s__
MPIAHP01F1.bin.90	91.53	6.35	300	2544031	89280	11335	d__Bacteria;p__Bacteroidetes;c__Bacteroidia;o__Bacteroidales;f__Dysgonomonadaceae;g__Fermentimonas;s__
MPIAHP01F1.bin.99	87.87	3.73	353	2928360	75273	10588	d__Bacteria;p__Bacteroidetes;c__Bacteroidia;o__Bacteroidales;f__Dysgonomonadaceae;g__Fermentimonas;s__
MPIAHP01F2.bin.102	80.33	9.97	196	1344332	41409	9643	d__Bacteria;p__Firmicutes_A;c__Clostridia;o__Saccharofermentanales;f__DTU023;g__UBA4923;s__
MPIAHP01F2.bin.113	98.31	1.85	239	2440904	63519	14828	d__Bacteria;p__Synergistota;c__Synergistia;o__Synergistales;f__Aminobacteriaceae;g__Syner-01;s__
MPIAHP01F2.bin.118	88.29	8.78	279	2093770	43453	10784	d__Bacteria;p__Synergistota;c__Synergistia;o__Synergistales;f__Aminobacteriaceae;g__Syner-01;s__
MPIAHP01F2.bin.130	95.61	5.58	90	994866	51745	18739	d__Bacteria;p__Firmicutes_A;c__Clostridia;o__TANB77;f__CAG-465;g__;s__
MPIAHP01F2.bin.139	87.27	3.09	256	2448072	54581	13582	d__Bacteria;p__Chloroflexota;c__Anaerolineae;o__Anaerolineales;f__Anaerolineaceae;g__Brevefilum;s__
MPIAHP01F2.bin.161	92.14	5.08	102	1327712	127831	29769	d__Bacteria;p__Synergistota;c__Synergistia;o__Synergistales;f__Synergistaceae;g__;s__
MPIAHP01F2.bin.21	96.62	0.61	50	1981255	199341	71311	d__Bacteria;p__Proteobacteria;c__Gammaproteobacteria;o__Burkholderiales;f__Burkholderiaceae;g__Brachymonas;s__
MPIAHP01F2.bin.43	92.51	8.38	384	3429096	119039	14429	d__Bacteria;p__Bacteroidetes;c__Bacteroidia;o__Bacteroidales;f__Dysgonomonadaceae;g__Fermentimonas;s__
MPIAHP01F2.bin.48	87.77	7.84	676	2680739	18526	4339	d__Bacteria;p__Verrucomicrobiota;c__Kiritimatiellae;o__RFP12;f__UBA3636;g__;s__
MPIAHP01F2.bin.49	87.13	0.63	359	2811587	40308	10357	d__Bacteria;p__Firmicutes_A;c__Clostridia;o__Lachnospirales;f__Lachnospiraceae;g__;s__
MPIAHP01F2.bin.54	96.24	1.61	69	2952384	202699	80263	d__Bacteria;p__Bacteroidetes;c__Bacteroidia;o__Bacteroidales;f__FEN-979;g__;s__
MPIAHP01F2.bin.67	93.91	6.59	286	2506765	61401	11265	d__Bacteria;p__Cloacimonadota;c__Cloacimonadia;o__Cloacimonadales;f__Cloacimonadaceae;g__;s__
MPIAHP01F2.bin.76	98.58	1.15	648	6584704	79691	15021	d__Bacteria;p__Planctomycetota;c__Planctomycetes;o__Pirellulales;f__Thermoguttaceae;g__;s__
MPIAHP01F2.bin.94	98.05	1.63	128	2288285	81230	23048	d__Bacteria;p__Firmicutes_A;c__Clostridia;o__Tissierellales;f__Helcococcaceae;g__;s__
MPIAHP01F2.bin.97	88.36	3.64	177	2019381	67028	16163	d__Bacteria;p__Chloroflexota;c__Anaerolineae;o__Anaerolineales;f__Anaerolineaceae;g__T78;s__
MPIAHP02F1.bin.100	93.27	2.82	194	2365424	65718	16962	d__Bacteria;p__Firmicutes_A;c__Clostridia;o__Christensenellales;f__CAG-74;g__UBA1038;s__
MPIAHP02F1.bin.124	91.94	0.95	64	1691975	86770	47511	d__Bacteria;p__Bacteroidetes;c__Bacteroidia;o__Bacteroidales;f__UBA932;g__DMER64;s__
MPIAHP02F1.bin.126	96.64	7.69	215	2802424	85886	22072	d__Bacteria;p__Fibrobacterota;c__Fibrobacteria;o__Fibrobacterales;f__Fibrobacteraceae;g__Fibro-01;s__Fibro-01
MPIAHP02F1.bin.127	88.62	3.66	233	1598577	48190	7869	d__Bacteria;p__Firmicutes_A;c__Clostridia;o__Christensenellales;f__SZUA-584;g__SZUA-584;s__
MPIAHP02F1.bin.129	94.81	8.77	641	4858156	54213	10022	d__Bacteria;p__Bacteroidetes;c__Bacteroidia;o__Bacteroidales;f__Dysgonomonadaceae;g__UBA2632;s__
MPIAHP02F1.bin.134	94.33	2.48	228	3102650	137830	20766	d__Bacteria;p__Firmicutes_A;c__Clostridia;o__Peptostreptococcales;f__Anaerovoracaceae;g__UBA1426;s__
MPIAHP02F1.bin.146	92.03	5.78	285	1654931	54536	6727	d__Bacteria;p__Firmicutes;c__Bacilli;o__Lactobacillales;f__Carnobacteriaceae;g__Atopostipes;s__
MPIAHP02F1.bin.155	92.87	0	16	2010853	250035	188657	d__Bacteria;p__Firmicutes_D;c__Proteinivoracia;o__UBA4975;f__UBA4975;g__;s__
MPIAHP02F1.bin.158	93.31	0.93	113	2918665	144899	46666	d__Bacteria;p__Armatimonadota;c__UBA5829;o__UBA5829;f__UBA5829;g__;s__
MPIAHP02F1.bin.167	82.95	1.69	93	695645	23247	9699	d__Bacteria;p__Firmicutes;c__Bacilli;o__RFN20;f__CAG-826;g__;s__
MPIAHP02F1.bin.168	94.62	1.29	107	2741471	171322	40765	d__Bacteria;p__Desulfobacterota;c__Desulfomonilia;o__UBA1062;f__UBA1062;g__UBA1062;s__
MPIAHP02F1.bin.173	100	0	100	2169119	161327	42114	d__Bacteria;p__Synergistota;c__Synergistia;o__Synergistales;f__Aminobacteriaceae;g__Syner-01;s__
MPIAHP02F1.bin.177	99.05	1.67	36	2912640	317747	145236	d__Bacteria;p__Bacteroidetes;c__Bacteroidia;o__Bacteroidales;f__vadinHA17;g__LD21;s__
MPIAHP02F1.bin.178	97.32	2.2	130	1762144	65451	17685	d__Bacteria;p__Firmicutes_A;c__Clostridia;o__Oscillospirales;f__Oscillospiraceae;g__;s__
MPIAHP02F1.bin.182	94.99	0.99	237	2256587	50792	13574	d__Bacteria;p__Bacteroidetes;c__Bacteroidia;o__Bacteroidales;f__UBA1402;g__UBA1402;s__
MPIAHP02F1.bin.186	86.99	1.58	173	2579304	71120	20206	d__Bacteria;p__Verrucomicrobiota;c__Kiritimatiellae;o__LD1-PB3;f__Lenti-01;g__Lenti-01;s__
MPIAHP02F1.bin.19	98.88	0	18	1202965	243942	98834	d__Bacteria;p__Firmicutes;c__Bacilli;o__RFN20;f__CAG-826;g__UBA1424;s__
MPIAHP02F1.bin.194	91.38	4.06	208	2394992	52327	16326	d__Bacteria;p__Spirochaetota;c__Spirochaetia;o__Treponematales;f__Treponemataceae;g__Spiro-10;s__
MPIAHP02F1.bin.195	84.95	1.1	220	1534511	24865	8097	d__Bacteria;p__Cloacimonadota;c__Cloacimonadia;o__Cloacimonadales;f__Cloacimonadaceae;g__UBA5456;s__UBA5456
MPIAHP02F1.bin.196	92.14	0	127	1888103	88877	27311	d__Bacteria;p__Firmicutes_A;c__Clostridia;o__Oscillospirales;f__Ruminococcaceae;g__;s__
MPIAHP02F1.bin.212	92.26	2.54	110	1595827	191348	23406	d__Bacteria;p__Firmicutes_D;c__UBA994;o__;f__;g__;s__
MPIAHP02F1.bin.214	93.82	3.37	83	1056763	77209	22863	d__Bacteria;p__Firmicutes;c__Bacilli;o__RFN20;f__CAG-826;g__UBA1424;s__
MPIAHP02F1.bin.217	88.14	2.4	218	1751051	30612	10154	d__Bacteria;p__Firmicutes_D;c__Dethiobacteria;o__DTU022;f__UBA8154;g__;s__
MPIAHP02F1.bin.218	95.7	2.15	101	2378233	192706	32537	d__Bacteria;p__Bacteroidetes;c__Bacteroidia;o__Bacteroidales;f__UBA1402;g__UBA8389;s__
MPIAHP02F1.bin.28	97.6	0	44	1757892	195773	57760	d__Archaea;p__Euryarchaeota;c__Methanobacteria;o__Methanobacteriales;f__Methanobacteriaceae;g__UBA419;s__UBA419
MPIAHP02F1.bin.31	94.87	7.44	392	3078358	39508	10512	d__Bacteria;p__Bacteroidetes;c__Bacteroidia;o__Bacteroidales;f__Prolixibacteraceae;g__;s__
MPIAHP02F1.bin.38	88.24	5.62	264	2685985	42501	14072	d__Bacteria;p__Spirochaetota;c__UBA4802;o__UBA4802;f__UBA5550;g__;s__
MPIAHP02F1.bin.50	88.25	2.66	226	1882636	36909	11294	d__Bacteria;p__Bacteroidetes;c__Bacteroidia;o__Bacteroidales;f__UBA932;g__Bact-08;s__
MPIAHP02F1.bin.59	85.96	0	32	945514	110912	58602	d__Bacteria;p__Firmicutes;c__Bacilli;o__RF39;f__UBA5348;g__UBA5348;s__
MPIAHP02F1.bin.61	84.36	1.34	223	1497523	28428	8067	d__Bacteria;p__Firmicutes_A;c__Clostridia;o__Peptostreptococcales;f__Anaerovoracaceae;g__;s__
MPIAHP02F1.bin.62	94.92	0	78	1380565	294709	41621	d__Bacteria;p__Synergistota;c__Synergistia;o__Synergistales;f__Synergistaceae;g__;s__
MPIAHP02F1.bin.73	93.06	0.55	116	1957161	66378	27983	d__Bacteria;p__Cloacimonadota;c__Cloacimonadia;o__Cloacimonadales;f__Cloacimonadaceae;g__;s__
MPIAHP02F1.bin.80	87.62	2.06	205	1465614	31254	9456	d__Bacteria;p__Bacteroidetes;c__Bacteroidia;o__Bacteroidales;f__UBA932;g__Bact-08;s__
MPIAHP02F1.bin.82	95.65	1.99	150	2568410	77555	22752	d__Bacteria;p__Firmicutes_B;c__Syntrophomonadia;o__Syntrophomonadales;f__Syntrophomonadaceae;g__Syntrophomonas_B;s__
MPIAHP02F1.bin.84	84.92	1.37	286	2321804	49890	10697	d__Bacteria;p__Bacteroidetes;c__Bacteroidia;o__Bacteroidales;f__Dysgonomonadaceae;g__Proteiniphilum;s__
MPIAHP02F1.bin.87	95.63	3.27	184	3290270	149984	30872	d__Bacteria;p__Bacteroidetes;c__Bacteroidia;o__Bacteroidales;f__BBW3;g__UBA5261;s__
MPIAHP02F1.bin.95	86.55	0.61	150	900784	20634	7659	d__Bacteria;p__Firmicutes;c__Bacilli;o__Acholeplasmatales;f__Acholeplasmataceae_A;g__UBA5409;s__UBA5409
MPIBJC05F1.bin.100	91.82	2	40	2125127	326034	116949	d__Bacteria;p__Chloroflexota;c__Anaerolineae;o__Anaerolineales;f__Anaerolineaceae;g__T78;s__
MPIBJC05F1.bin.105	82.28	0.39	183	1256221	23809	8535	d__Bacteria;p__Firmicutes;c__Bacilli;o__Lactobacillales;f__Streptococcaceae;g__Streptococcus;s__Streptococcus
MPIBJC05F1.bin.11	82.88	8.75	759	4619702	39988	8031	d__Bacteria;p__Bacteroidetes;c__Bacteroidia;o__Bacteroidales;f__Marinilabiliaceae;g__;s__
MPIBJC05F1.bin.113	88.86	5.48	265	2981978	66919	16157	d__Bacteria;p__Bacteroidetes;c__Bacteroidia;o__Bacteroidales;f__vadinHA17;g__LD21;s__
MPIBJC05F1.bin.116	85.92	4.13	1120	5431396	20424	5566	d__Bacteria;p__Planctomycetota;c__Planctomycetes;o__Pirellulales;f__Thermoguttaceae;g__;s__
MPIBJC05F1.bin.119	92.9	1.53	85	2501892	129827	55572	d__Bacteria;p__Firmicutes_B;c__Syntrophomonadia;o__Syntrophomonadales;f__Syntrophomonadaceae;g__Syntrophomonas_B;s__
MPIBJC05F1.bin.127	91.05	1.39	245	2639322	61827	14071	d__Bacteria;p__Armatimonadota;c__UBA5829;o__UBA5829;f__UBA5829;g__;s__
MPIBJC05F1.bin.129	98.9	0	50	2281404	187586	64946	d__Bacteria;p__Cloacimonadota;c__Cloacimonadia;o__Cloacimonadales;f__Cloacimonadaceae;g__;s__
MPIBJC05F1.bin.138	93.9	2.35	246	1773212	28202	9450	d__Bacteria;p__Firmicutes_A;c__Clostridia;o__Oscillospirales;f__Acutalibacteraceae;g__DTU089;s__
MPIBJC05F1.bin.154	99.18	0.33	80	3060277	185637	63343	d__Archaea;p__Halobacterota;c__Methanosarcinia;o__Methanosarcinales;f__Methanosarcinaceae;g__Methanosarcina;s__Methanosarcina
MPIBJC05F1.bin.156	97.74	1.2	101	1941250	91939	27957	d__Bacteria;p__Cloacimonadota;c__Cloacimonadia;o__Cloacimonadales;f__Cloacimonadaceae;g__UBA5456;s__UBA5456
MPIBJC05F1.bin.159	100	2.47	54	1204915	164118	52672	d__Bacteria;p__Synergistota;c__Synergistia;o__Synergistales;f__Synergistaceae;g__;s__
MPIBJC05F1.bin.161	96.92	0.66	121	2919287	122848	38277	d__Bacteria;p__Firmicutes_B;c__Desulfotomaculia;o__Desulfotomaculales;f__Pelotomaculaceae;g__DTU098;s__
MPIBJC05F1.bin.164	80.14	0	23	1379992	182503	77877	d__Bacteria;p__Firmicutes_A;c__Clostridia;o__Saccharofermentanales;f__DTU023;g__UBA4923;s__
MPIBJC05F1.bin.165	81.56	0.71	85	1423175	107820	43205	d__Bacteria;p__Firmicutes_A;c__Clostridia;o__Saccharofermentanales;f__DTU023;g__UBA4923;s__
MPIBJC05F1.bin.168	82.03	3.26	150	1668256	96585	15460	d__Bacteria;p__Firmicutes_A;c__Clostridia;o__Saccharofermentanales;f__DTU023;g__UBA4923;s__
MPIBJC05F1.bin.173	87.53	8.7	544	3641326	39452	8405	d__Bacteria;p__Firmicutes_A;c__Clostridia;o__Acetivibrionales;f__Acetivibrionaceae;g__;s__
MPIBJC05F1.bin.180	93.41	3.3	707	4940346	23451	8802	d__Bacteria;p__Hydrogenedentota;c__Hydrogenedentia;o__Hydrogenedentiales;f__UBA2224;g__UBA2224;s__
MPIBJC05F1.bin.186	90.03	0.89	176	1992962	73720	18078	d__Bacteria;p__Firmicutes_A;c__Clostridia;o__Peptostreptococcales;f__Natronincolaceae;g__Alkaliphilus_B;s__
MPIBJC05F1.bin.194	97.76	1.34	128	2649589	108982	41975	d__Bacteria;p__Firmicutes_A;c__Clostridia;o__Lachnospirales;f__Lachnospiraceae;g__Herbinix;s__
MPIBJC05F1.bin.196	88.12	1.65	201	1435365	26316	9398	d__Bacteria;p__Firmicutes_A;c__Clostridia;o__Peptostreptococcales;f__Anaerovoracaceae;g__UBA10908;s__
MPIBJC05F1.bin.197	98.88	0	32	1188761	150748	54693	d__Bacteria;p__Firmicutes;c__Bacilli;o__RFN20;f__CAG-826;g__UBA1424;s__
MPIBJC05F1.bin.20	95.25	0.17	67	2005333	85203	38338	d__Bacteria;p__Firmicutes_A;c__Clostridia;o__Oscillospirales;f__Acutalibacteraceae;g__DTU089;s__
MPIBJC05F1.bin.21	93.18	0.34	102	1652338	129432	24606	d__Bacteria;p__Firmicutes_A;c__Clostridia;o__Oscillospirales;f__CAG-382;g__UBA1206;s__
MPIBJC05F1.bin.3	91.41	1.34	278	2269365	42180	10310	d__Bacteria;p__Firmicutes_A;c__Clostridia;o__Lachnospirales;f__Lachnospiraceae;g__Herbinix;s__
MPIBJC05F1.bin.32	90.78	2.13	128	1697022	55159	18484	d__Bacteria;p__Firmicutes_A;c__Clostridia;o__Saccharofermentanales;f__UBA5734;g__;s__
MPIBJC05F1.bin.38	99.46	1.08	202	3177728	99982	27994	d__Bacteria;p__Bacteroidetes;c__Bacteroidia;o__Bacteroidales;f__ML635J-15;g__Bact-19;s__
MPIBJC05F1.bin.40	84	1.54	172	1544939	43827	11578	d__Bacteria;p__Firmicutes_A;c__Clostridia;o__Saccharofermentanales;f__DTU023;g__;s__
MPIBJC05F1.bin.41	89.96	9.77	486	2869600	45278	7038	d__Bacteria;p__Bacteroidetes;c__Bacteroidia;o__Bacteroidales;f__;g__;s__
MPIBJC05F1.bin.50	93.52	4.57	438	2302496	23602	5943	d__Bacteria;p__Bacteroidetes;c__Bacteroidia;o__Bacteroidales;f__Prolixibacteraceae;g__;s__
MPIBJC05F1.bin.53	90.54	1.06	94	1466046	77819	24641	d__Bacteria;p__Firmicutes_A;c__Clostridia;o__Saccharofermentanales;f__DTU023;g__UBA1046;s__
MPIBJC05F1.bin.59	85.16	0.85	182	1801592	54250	14038	d__Bacteria;p__Firmicutes_D;c__Dethiobacteria;o__DTU022;f__DTU022;g__;s__
MPIBJC05F1.bin.62	97.63	0	193	1995205	47752	14656	d__Bacteria;p__Spirochaetota;c__Spirochaetia;o__Sphaerochaetales;f__Sphaerochaetaceae;g__Sphaerochaeta;s__Sphaerochaeta
MPIBJC05F1.bin.63	95.43	0.54	42	2683270	259161	87050	d__Bacteria;p__Bacteroidetes;c__Bacteroidia;o__Bacteroidales;f__4484-276;g__;s__
MPIBJC05F1.bin.67	88.98	2.16	278	2001430	60776	8967	d__Bacteria;p__Synergistota;c__Synergistia;o__Synergistales;f__Aminobacteriaceae;g__Syner-01;s__
MPIBJC05F1.bin.68	95.8	2.1	228	2724552	59389	19795	d__Bacteria;p__Firmicutes_A;c__Clostridia;o__Acetivibrionales;f__Ruminiclostridiaceae_A;g__Ruminiclostridium_B;s__
MPIBJC05F1.bin.74	81.57	4.66	166	2173263	74440	19363	d__Bacteria;p__Firmicutes_D;c__Dethiobacteria;o__DTU022;f__DTU022;g__;s__
MPIBJC05F1.bin.8	93.16	0.67	107	2081465	104031	27082	d__Bacteria;p__Firmicutes_A;c__Clostridia;o__Oscillospirales;f__Acutalibacteraceae;g__DTU089;s__
MPIBJC05F1.bin.80	90.6	1.14	221	2412941	51229	15174	d__Bacteria;p__Bacteroidetes;c__Kapabacteria;o__Kapabacteriales;f__XYC2-FULL-35-21;g__;s__
MPIBJC05F1.bin.83	97.09	6.96	260	2957142	84420	16767	d__Bacteria;p__Bacteroidetes;c__Bacteroidia;o__Bacteroidales;f__Dysgonomonadaceae;g__Fermentimonas;s__Fermentimonas
MPIBJC05F1.bin.84	80.73	1.82	297	1814826	46592	7466	d__Bacteria;p__Spirochaetota;c__Spirochaetia;o__Treponematales;f__Treponemataceae;g__;s__
MPIBJC05F1.bin.87	94.35	0	27	2065077	461742	104026	d__Bacteria;p__Firmicutes_A;c__Clostridia;o__;f__;g__;s__
MPIBJC05F1.bin.95	95.16	2.85	160	2615306	180989	35413	d__Bacteria;p__Firmicutes_A;c__Clostridia;o__Lutisporales;f__Lutisporaceae;g__;s__
MPIBJC07F1.bin.107	88.66	1.07	191	1678174	39603	11400	d__Bacteria;p__Firmicutes_A;c__Clostridia;o__Oscillospirales;f__CAG-382;g__UBA1206;s__
MPIBJC07F1.bin.11	94.76	3.98	221	3010300	88007	22695	d__Bacteria;p__Bacteroidetes;c__Bacteroidia;o__Bacteroidales;f__vadinHA17;g__LD21;s__
MPIBJC07F1.bin.113	96.67	1.67	33	3229999	380215	131627	d__Bacteria;p__Bacteroidetes;c__Bacteroidia;o__Bacteroidales;f__vadinHA17;g__LD21;s__
MPIBJC07F1.bin.122	88.61	0.03	120	1847722	79395	22448	d__Bacteria;p__Firmicutes_E;c__DTU015;o__D8A-2;f__D2;g__;s__
MPIBJC07F1.bin.123	90.78	1.42	35	1520330	130032	56335	d__Bacteria;p__Firmicutes_A;c__Clostridia;o__Saccharofermentanales;f__DTU023;g__UBA1046;s__
MPIBJC07F1.bin.126	80.83	3.37	26	757821	139330	35913	d__Bacteria;p__Patescibacteria;c__ABY1;o__BM507;f__UBA12465;g__;s__
MPIBJC07F1.bin.141	98.9	1.1	72	3612452	207646	74154	d__Bacteria;p__Hydrogenedentota;c__Hydrogenedentia;o__Hydrogenedentiales;f__;g__;s__
MPIBJC07F1.bin.152	92.38	3.02	225	2616250	69368	17513	d__Bacteria;p__Bacteroidetes;c__Bacteroidia;o__Bacteroidales;f__vadinHA17;g__LD21;s__
MPIBJC07F1.bin.156	94.32	0	118	2952077	128898	38536	d__Bacteria;p__Bacteroidetes;c__Bacteroidia;o__Bacteroidales;f__Bacteroidaceae;g__UBA4334;s__
MPIBJC07F1.bin.158	88	1.33	113	1028246	49608	14732	d__Bacteria;p__Firmicutes;c__Bacilli;o__Acholeplasmatales;f__Acholeplasmataceae_A;g__UBA5409;s__UBA5409
MPIBJC07F1.bin.162	90.77	7.97	404	2515661	71784	7586	d__Bacteria;p__Bacteroidetes;c__Bacteroidia;o__Bacteroidales;f__Prolixibacteraceae;g__;s__
MPIBJC07F1.bin.163	96.81	0.35	141	2025533	69102	22118	d__Bacteria;p__Firmicutes_A;c__Clostridia;o__Saccharofermentanales;f__Saccharofermentanaceae;g__;s__
MPIBJC07F1.bin.170	92.9	1.64	82	2471046	302088	81239	d__Bacteria;p__Bacteroidetes;c__Bacteroidia;o__Bacteroidales;f__Dysgonomonadaceae;g__Fermentimonas;s__Fermentimonas
MPIBJC07F1.bin.174	94.41	3.75	223	1948095	46716	11530	d__Bacteria;p__Firmicutes_A;c__Clostridia;o__Oscillospirales;f__Acutalibacteraceae;g__DTU089;s__
MPIBJC07F1.bin.185	86.07	2.3	184	1402603	38930	8841	d__Bacteria;p__Firmicutes_A;c__Clostridia;o__Saccharofermentanales;f__DTU023;g__UBA1046;s__
MPIBJC07F1.bin.19	97.74	2.2	94	2006095	126030	25453	d__Bacteria;p__Cloacimonadota;c__Cloacimonadia;o__Cloacimonadales;f__Cloacimonadaceae;g__UBA5456;s__UBA5456
MPIBJC07F1.bin.23	87.68	3.82	125	2271427	97444	26809	d__Bacteria;p__Chloroflexota;c__Anaerolineae;o__Anaerolineales;f__Anaerolineaceae;g__T78;s__
MPIBJC07F1.bin.28	91.49	2.36	84	1729557	80921	29773	d__Bacteria;p__Firmicutes_A;c__Clostridia;o__Saccharofermentanales;f__DTU023;g__;s__
MPIBJC07F1.bin.30	96.39	1.38	119	1544635	66394	20122	d__Bacteria;p__Firmicutes;c__Bacilli;o__Lactobacillales;f__Lactobacillaceae;g__Lactobacillus;s__Lactobacillus
MPIBJC07F1.bin.33	95.74	0.71	87	1842224	130347	29727	d__Bacteria;p__Firmicutes_A;c__Clostridia;o__Saccharofermentanales;f__UBA5734;g__;s__
MPIBJC07F1.bin.39	95.12	1.19	248	2449093	53960	13536	d__Bacteria;p__Firmicutes_B;c__Syntrophomonadia;o__Syntrophomonadales;f__Syntrophomonadaceae;g__DTU018;s__DTU018
MPIBJC07F1.bin.42	82.56	3.39	293	1217682	17568	4397	d__Bacteria;p__Caldatribacteriota;c__JS1;o__SB-45;f__UBA6794;g__UBA6794;s__
MPIBJC07F1.bin.43	100	0	71	2957037	173704	74338	d__Bacteria;p__Firmicutes_B;c__Desulfotomaculia;o__Desulfotomaculales;f__Pelotomaculaceae;g__DTU098;s__
MPIBJC07F1.bin.60	87.8	6.83	389	2809381	38656	9430	d__Bacteria;p__Bacteroidetes;c__Bacteroidia;o__Bacteroidales;f__Dysgonomonadaceae;g__Petrimonas;s__Petrimonas
MPIBJC07F1.bin.64	96.99	1.09	228	2913161	73361	24916	d__Bacteria;p__Bacteroidetes;c__Bacteroidia;o__Bacteroidales;f__Dysgonomonadaceae;g__Fermentimonas;s__Fermentimonas
MPIBJC07F1.bin.65	85.84	2.69	303	1639752	25466	6628	d__Bacteria;p__Firmicutes_A;c__Clostridia;o__Tissierellales;f__Tissierellaceae;g__Varibaculum_A;s__
MPIBJC07F1.bin.70	93.38	0	155	1644270	68470	15204	d__Bacteria;p__Firmicutes_A;c__Clostridia;o__Peptostreptococcales;f__Anaerovoracaceae;g__UBA10908;s__
MPIBJC07F1.bin.74	93.06	1.09	217	2311371	50650	15002	d__Bacteria;p__Bacteroidetes;c__Kapabacteria;o__Kapabacteriales;f__UBA2268;g__;s__
MPIBJC07F1.bin.75	99.3	0.7	58	2211630	156532	62135	d__Bacteria;p__Firmicutes_A;c__Clostridia;o__Christensenellales;f__CAG-138;g__;s__
MPIBJC07F1.bin.80	90.73	2.72	127	1712553	118117	22839	d__Archaea;p__Euryarchaeota;c__Thermococci;o__Methanofastidiosales;f__Methanofastidiosaceae;g__Methanofastidiosum;s__
MPIBJC07F1.bin.87	92.35	2.19	245	2740075	65463	15840	d__Bacteria;p__Bacteroidetes;c__Bacteroidia;o__Bacteroidales;f__Dysgonomonadaceae;g__Proteiniphilum;s__
MPIBJC07F1.bin.9	90.08	2.03	125	1218996	58388	16743	d__Bacteria;p__Synergistota;c__Synergistia;o__Synergistales;f__Synergistaceae;g__;s__
MPIBJC07F1.bin.93	91.17	0	75	1583156	100824	32607	d__Bacteria;p__Firmicutes_A;c__Clostridia;o__Lachnospirales;f__Lachnospiraceae;g__;s__
MPIGXP01F1.bin.109	83.31	1.72	208	1755806	101839	14290	d__Bacteria;p__Patescibacteria;c__Gracilibacteria;o__BD1-5;f__UBA6164;g__UBA5194;s__
MPIGXP01F1.bin.112	97.79	1.04	90	2930384	140653	55394	d__Bacteria;p__Desulfobacterota_A;c__Desulfovibrionia;o__Desulfovibrionales;f__Desulfovibrionaceae;g__Desulfovibrio;s__
MPIGXP01F1.bin.118	93.87	7.81	220	3010880	99328	25098	d__Bacteria;p__Desulfobacterota;c__Syntrophia;o__Syntrophales;f__Smithellaceae;g__Smithella;s__
MPIGXP01F1.bin.119	89.9	2.97	252	1910248	50875	10535	d__Bacteria;p__Spirochaetota;c__Spirochaetia;o__Treponematales;f__Treponemataceae;g__Treponema_D;s__Treponema_D
MPIGXP01F1.bin.120	91.02	3.24	403	2582117	28858	7994	d__Bacteria;p__Bacteroidetes;c__Bacteroidia;o__Bacteroidales;f__CG2-30-32-10;g__;s__
MPIGXP01F1.bin.130	85.48	3.39	209	1979613	72572	13871	d__Bacteria;p__Synergistota;c__Synergistia;o__Synergistales;f__Synergistaceae;g__Syner-03;s__Syner-03
MPIGXP01F1.bin.140	92.92	2.59	280	2919715	74410	15160	d__Bacteria;p__Actinobacteriota;c__Actinobacteria;o__Propionibacteriales;f__Propionibacteriaceae;g__Nigerium;s__
MPIGXP01F1.bin.142	95.16	1.35	119	2146651	83527	26465	d__Bacteria;p__Firmicutes_A;c__Clostridia;o__Christensenellales;f__CAG-138;g__Phil1;s__
MPIGXP01F1.bin.15	83.17	8.4	475	2158754	17005	5168	d__Bacteria;p__Proteobacteria;c__Gammaproteobacteria;o__Burkholderiales;f__Neisseriaceae;g__Neisseria_G;s__
MPIGXP01F1.bin.184	94.02	5.21	112	1908035	77612	29761	d__Bacteria;p__Cyanobacteria;c__Vampirovibrionia;o__Gastranaerophilales;f__Gastranaerophilaceae;g__;s__
MPIGXP01F1.bin.187	89.89	1.12	85	1054750	47344	18020	d__Bacteria;p__Firmicutes;c__Bacilli;o__RF39;f__UBA5348;g__;s__
MPIGXP01F1.bin.19	87.29	0	219	2048747	51894	11873	d__Bacteria;p__Synergistota;c__Synergistia;o__Synergistales;f__Synergistaceae;g__;s__
MPIGXP01F1.bin.194	99.46	3.49	170	3111389	223108	27690	d__Bacteria;p__Bacteroidetes;c__Bacteroidia;o__Bacteroidales;f__Paludibacteraceae;g__Paludibacter;s__
MPIGXP01F1.bin.196	90.28	7.35	408	2755225	129873	8004	d__Bacteria;p__Bacteroidetes;c__Bacteroidia;o__Bacteroidales;f__Bacteroidaceae;g__Prevotella;s__
MPIGXP01F1.bin.197	95.43	5.11	272	2150382	74020	11391	d__Bacteria;p__Bacteroidetes;c__Bacteroidia;o__Bacteroidales;f__Paludibacteraceae;g__RUG163;s__
MPIGXP01F1.bin.199	95.75	1.64	137	1368693	34233	15865	d__Archaea;p__Euryarchaeota;c__Methanobacteria;o__Methanobacteriales;f__Methanobacteriaceae;g__Methanobrevibacter_A;s__
MPIGXP01F1.bin.208	89.29	1.7	136	1466567	64144	15240	d__Bacteria;p__Firmicutes_C;c__Negativicutes;o__Acidaminococcales;f__;g__;s__
MPIGXP01F1.bin.214	93.01	1.48	366	2895804	50481	10982	d__Bacteria;p__Bacteroidetes;c__Bacteroidia;o__Bacteroidales;f__Paludibacteraceae;g__;s__
MPIGXP01F1.bin.215	87.64	0	37	1005468	214632	54322	d__Bacteria;p__Firmicutes;c__Bacilli;o__RF39;f__UBA5348;g__;s__
MPIGXP01F1.bin.27	82.18	1.69	93	647352	35706	9378	d__Bacteria;p__Firmicutes;c__Bacilli;o__RFN20;f__CAG-826;g__;s__
MPIGXP01F1.bin.3	89.61	4.33	337	2037959	27670	7670	d__Bacteria;p__Proteobacteria;c__Gammaproteobacteria;o__Burkholderiales;f__Burkholderiaceae;g__Brachymonas;s__Brachymonas
MPIGXP01F1.bin.36	97.41	2.89	53	3050326	237506	123918	d__Bacteria;p__Actinobacteriota;c__Actinobacteria;o__Propionibacteriales;f__Propionibacteriaceae;g__Nigerium;s__
MPIGXP01F1.bin.41	94.05	1.39	318	2647856	180568	12366	d__Bacteria;p__Actinobacteriota;c__Actinobacteria;o__Actinomycetales;f__Actinomycetaceae;g__UBA1383;s__UBA1383
MPIGXP01F1.bin.44	94.59	1.96	229	2228784	49155	14684	d__Bacteria;p__Bacteroidetes;c__Bacteroidia;o__Flavobacteriales;f__Weeksellaceae;g__Chryseobacterium_D;s__
MPIGXP01F1.bin.54	82.6	2.48	300	1780074	29342	7040	d__Bacteria;p__Firmicutes_A;c__Clostridia;o__Saccharofermentanales;f__UBA5734;g__UBA5734;s__
MPIGXP01F1.bin.58	88.55	7.49	240	3367810	112775	23422	d__Bacteria;p__Bacteroidetes;c__Bacteroidia;o__Bacteroidales;f__Dysgonomonadaceae;g__Proteiniphilum;s__
MPIGXP01F1.bin.60	99.19	0.54	39	2045151	251113	150159	d__Bacteria;p__Bacteroidetes;c__Bacteroidia;o__Bacteroidales;f__Paludibacteraceae;g__;s__
MPIGXP01F1.bin.70	94.89	3.19	126	2654696	105481	39114	d__Bacteria;p__Firmicutes_A;c__Clostridia;o__Saccharofermentanales;f__UBA5734;g__UBA5734;s__
MPIGXP01F1.bin.72	97.92	2.38	93	1716065	163328	31806	d__Bacteria;p__Firmicutes;c__Bacilli;o__Erysipelotrichales;f__Erysipelotrichaceae;g__UBA9076;s__
MPIGXP01F1.bin.73	96.7	0	103	2819734	216932	36663	d__Bacteria;p__Cloacimonadota;c__Cloacimonadia;o__Cloacimonadales;f__Cloacimonadaceae;g__UBA3900;s__
MPIGXP01F1.bin.78	97.06	0.5	60	2835885	430741	80567	d__Bacteria;p__Bacteroidetes;c__Bacteroidia;o__Bacteroidales;f__UBA4181;g__;s__
MPIGXP01F1.bin.85	81.37	4.7	269	1592613	27158	7186	d__Bacteria;p__Firmicutes_A;c__Clostridia;o__Oscillospirales;f__Oscillospiraceae;g__;s__
MPIGXP01F1.bin.87	90.42	0	222	1969857	45408	12444	d__Bacteria;p__Firmicutes_A;c__Clostridia;o__Oscillospirales;f__Ruminococcaceae;g__;s__
MPIGXP02F1.bin.102	96.59	2.13	238	2409774	58559	13861	d__Bacteria;p__Firmicutes_A;c__Clostridia;o__Saccharofermentanales;f__UBA5734;g__UBA5734;s__
MPIGXP02F1.bin.105	92.96	4.95	101	1944107	172410	33869	d__Archaea;p__Euryarchaeota;c__Thermococci;o__Methanofastidiosales;f__Methanofastidiosaceae;g__Methanofastidiosum;s__
MPIGXP02F1.bin.107	88.89	2.59	210	1542519	35449	9615	d__Bacteria;p__Cyanobacteria;c__Vampirovibrionia;o__Gastranaerophilales;f__;g__;s__
MPIGXP02F1.bin.110	93.33	6.19	300	3847564	96500	22265	d__Bacteria;p__Bacteroidetes;c__Bacteroidia;o__Bacteroidales;f__vadinHA17;g__LD21;s__
MPIGXP02F1.bin.111	85.6	5.01	552	2575879	22012	5527	d__Archaea;p__Halobacterota;c__Methanomicrobia;o__Methanomicrobiales;f__Methanospirillaceae;g__Methanospirillum;s__
MPIGXP02F1.bin.117	83.87	4.62	298	1496679	39952	5904	d__Bacteria;p__Firmicutes_A;c__Clostridia;o__Peptostreptococcales;f__Anaerovoracaceae;g__;s__
MPIGXP02F1.bin.131	88.35	9.79	483	2534172	27458	6235	d__Bacteria;p__Firmicutes_A;c__Clostridia;o__;f__;g__;s__
MPIGXP02F1.bin.139	90.97	4.86	273	3009839	85955	15490	d__Bacteria;p__Desulfobacterota;c__Syntrophia;o__Syntrophales;f__Smithellaceae;g__UBA8904;s__
MPIGXP02F1.bin.146	87.53	7.46	311	2338322	35473	11457	d__Bacteria;p__Bacteroidetes;c__Bacteroidia;o__Bacteroidales;f__WCHB1-69;g__;s__
MPIGXP02F1.bin.147	84.04	1.42	246	1351596	25763	6373	d__Bacteria;p__Firmicutes_A;c__Clostridia;o__Saccharofermentanales;f__Saccharofermentanaceae;g__;s__
MPIGXP02F1.bin.149	80.05	1.08	204	932628	28838	5150	d__Archaea;p__Thermoplasmatota;c__Thermoplasmata;o__Methanomassiliicoccales;f__Methanomethylophilaceae;g__UBA328;s__
MPIGXP02F1.bin.150	90.72	2.06	387	2460968	37936	8099	d__Archaea;p__Halobacterota;c__Methanomicrobia;o__Methanomicrobiales;f__Methanocullaceae;g__Methanoculleus;s__Methanoculleus
MPIGXP02F1.bin.152	93.28	3.78	94	3195120	113283	51352	d__Bacteria;p__Desulfobacterota;c__Syntrophorhabdia;o__Syntrophorhabdales;f__Syntrophorhabdaceae;g__Syntrophorhabdus;s__Syntrophorhabdus
MPIGXP02F1.bin.157	86.27	2.86	212	1377932	36817	8743	d__Bacteria;p__Firmicutes_A;c__Clostridia;o__Peptostreptococcales;f__Anaerovoracaceae;g__UBA1191;s__
MPIGXP02F1.bin.160	95.24	1.9	96	1864495	82773	27145	d__Bacteria;p__Firmicutes;c__Bacilli;o__Erysipelotrichales;f__Erysipelotrichaceae;g__;s__
MPIGXP02F1.bin.161	81.9	0	50	1454907	150195	55698	d__Bacteria;p__Patescibacteria;c__Dojkabacteria;o__;f__;g__;s__
MPIGXP02F1.bin.165	89.74	1.71	77	1505810	84187	30402	d__Bacteria;p__Margulisbacteria;c__WOR-1;o__;f__;g__;s__
MPIGXP02F1.bin.171	81.61	1.04	241	1394194	18999	7356	d__Bacteria;p__Verrucomicrobiota;c__Kiritimatiellae;o__;f__;g__;s__
MPIGXP02F1.bin.172	94.09	4.3	279	2786153	56038	16694	d__Bacteria;p__Bacteroidetes;c__Bacteroidia;o__Bacteroidales;f__FEN-979;g__FEN-979;s__
MPIGXP02F1.bin.176	94.57	2.59	242	2084903	43628	13243	d__Bacteria;p__Firmicutes_A;c__Clostridia;o__Tissierellales;f__Tissierellaceae;g__;s__
MPIGXP02F1.bin.179	97.31	1.08	93	4231327	241954	79397	d__Bacteria;p__Bacteroidetes;c__Bacteroidia;o__Bacteroidales;f__4484-276;g__;s__
MPIGXP02F1.bin.18	95.48	7.26	314	3122444	58504	14116	d__Bacteria;p__Desulfobacterota;c__Syntrophia;o__Syntrophales;f__UBA8958;g__UBA8958;s__
MPIGXP02F1.bin.183	85.33	0.79	116	702402	26145	8212	d__Bacteria;p__Firmicutes;c__Bacilli;o__RF39;f__UBA5348;g__;s__
MPIGXP02F1.bin.185	87.84	1.38	282	2605603	41123	13344	d__Bacteria;p__Verrucomicrobiota;c__Kiritimatiellae;o__LD1-PB3;f__Lenti-01;g__Lenti-01;s__
MPIGXP02F1.bin.187	87.11	4.18	382	2999871	55860	11086	d__Bacteria;p__Firmicutes_B;c__Syntrophomonadia;o__Syntrophomonadales;f__Syntrophomonadaceae;g__;s__
MPIGXP02F1.bin.188	92.64	2.2	247	1588550	34763	7726	d__Bacteria;p__Firmicutes;c__Bacilli;o__Erysipelotrichales;f__Erysipelotrichaceae;g__UBA2212;s__
MPIGXP02F1.bin.196	94.62	1.61	92	2731515	158912	55752	d__Bacteria;p__Bacteroidetes;c__Bacteroidia;o__Bacteroidales;f__F082;g__UBA6192;s__
MPIGXP02F1.bin.198	95.25	2.37	252	2599274	92981	14778	d__Bacteria;p__Firmicutes_B;c__Desulfotomaculia;o__Desulfotomaculales;f__Pelotomaculaceae;g__DTU098;s__
MPIGXP02F1.bin.20	96.5	2.8	205	2347602	83407	21477	d__Bacteria;p__Spirochaetota;c__Spirochaetia;o__Treponematales;f__Treponemataceae;g__Treponema_D;s__
MPIGXP02F1.bin.204	86.5	5.52	608	2552932	19666	4467	d__Bacteria;p__Desulfobacterota;c__Desulfobulbia;o__Desulfobulbales;f__Desulfobulbaceae;g__;s__
MPIGXP02F1.bin.208	85.13	0.15	391	2477709	37897	7679	d__Bacteria;p__Synergistota;c__Synergistia;o__Synergistales;f__Aminobacteriaceae;g__Syner-01;s__
MPIGXP02F1.bin.217	83.51	0.06	121	1295967	81346	20274	d__Bacteria;p__Omnitrophota;c__koll11;o__GIF10;f__UBA6249;g__UBA5776;s__UBA5776
MPIGXP02F1.bin.218	90.69	3.49	233	1979218	59965	11630	d__Bacteria;p__Bacteroidetes;c__Bacteroidia;o__Bacteroidales;f__UBA932;g__;s__
MPIGXP02F1.bin.219	96.85	3.15	298	2435811	69633	12960	d__Bacteria;p__Firmicutes_A;c__Clostridia;o__Tissierellales;f__Tissierellaceae;g__UBA3583;s__
MPIGXP02F1.bin.3	92.74	3.97	241	2688988	62521	17019	d__Bacteria;p__Verrucomicrobiota;c__Kiritimatiellae;o__LD1-PB3;f__Lenti-01;g__Lenti-01;s__
MPIGXP02F1.bin.42	82.84	8.03	503	2642055	31444	6068	d__Bacteria;p__Firmicutes_A;c__Clostridia;o__Lachnospirales;f__Lachnospiraceae;g__;s__
MPIGXP02F1.bin.43	93.33	1.33	517	4891138	71978	13855	d__Bacteria;p__Wallbacteria;c__UBA9980;o__UBA9980;f__UBA9980;g__UBA9980;s__
MPIGXP02F1.bin.45	91.57	1.12	39	799446	54772	28967	d__Bacteria;p__Firmicutes;c__Bacilli;o__RF39;f__CAG-611;g__CAG-710;s__
MPIGXP02F1.bin.47	93.21	4.67	487	4814777	62452	14517	d__Bacteria;p__Riflebacteria;c__UBA8953;o__UBA8953;f__UBA8953;g__;s__
MPIGXP02F1.bin.58	83.78	4.49	574	2927744	28149	5741	d__Bacteria;p__Riflebacteria;c__UBA8953;o__UBA8953;f__UBA8953;g__RUG334;s__
MPIGXP02F1.bin.59	93.55	2.26	105	3296608	203869	53129	d__Bacteria;p__Desulfobacterota;c__Syntrophorhabdia;o__Syntrophorhabdales;f__Syntrophorhabdaceae;g__Delta-02;s__
MPIGXP02F1.bin.64	90.91	1.1	180	1863715	48611	14744	d__Bacteria;p__Cloacimonadota;c__Cloacimonadia;o__Cloacimonadales;f__Cloacimonadaceae;g__;s__
MPIGXP02F1.bin.66	85.72	4.41	208	1461498	30370	8971	d__Bacteria;p__Bdellovibrionota_A;c__UBA2651;o__;f__;g__;s__
MPIGXP02F1.bin.69	82.72	2.38	201	1769044	55856	12125	d__Bacteria;p__Bacteroidetes;c__Bacteroidia;o__Bacteroidales;f__UBA932;g__UBA1232;s__
MPIGXP02F1.bin.76	87.32	1.79	367	2583669	33633	8990	d__Bacteria;p__Bacteroidetes;c__Bacteroidia;o__Bacteroidales;f__F082;g__UBA6192;s__
MPIGXP02F1.bin.79	93.55	3.05	98	3101569	541674	73291	d__Bacteria;p__Bacteroidetes;c__Bacteroidia;o__Bacteroidales;f__Lentimicrobiaceae;g__UBA5507;s__
MPIGXP02F1.bin.81	93.2	0.87	375	3242427	46428	11709	d__Archaea;p__Halobacterota;c__Methanosarcinia;o__Methanosarcinales;f__Methanosarcinaceae;g__Methanosarcina;s__Methanosarcina
MPIGXP02F1.bin.84	83.48	8.07	643	3940841	38775	7679	d__Bacteria;p__Verrucomicrobiota;c__Kiritimatiellae;o__;f__;g__;s__
MPIGXP02F1.bin.94	80.24	8.13	358	1576176	16973	4932	d__Bacteria;p__Campylobacterota;c__Campylobacteria;o__Campylobacterales;f__Arcobacteraceae;g__Aliarcobacter;s__
MPIGXP02F1.bin.97	92.4	0.48	52	1532494	130408	48851	d__Bacteria;p__Firmicutes;c__Bacilli;o__Erysipelotrichales;f__Erysipelotrichaceae;g__UBA9076;s__
MPIGXP03F1.bin.101	89.7	0.81	278	2020580	43949	10040	d__Bacteria;p__Firmicutes_A;c__Clostridia;o__Lutisporales;f__Lutisporaceae;g__;s__
MPIGXP03F1.bin.102	82.42	6.88	423	2327038	26490	6439	d__Bacteria;p__Bacteroidetes;c__Bacteroidia;o__Bacteroidales;f__Dysgonomonadaceae;g__Petrimonas;s__
MPIGXP03F1.bin.105	87.16	6.73	612	3004833	35326	5499	d__Bacteria;p__Verrucomicrobiota;c__Kiritimatiellae;o__RFP12;f__UBA3636;g__;s__
MPIGXP03F1.bin.111	84.3	2.15	242	1608701	42606	8170	d__Bacteria;p__Bacteroidetes;c__Bacteroidia;o__Bacteroidales;f__WCHB1-69;g__UBA5429;s__UBA5429
MPIGXP03F1.bin.112	90.62	1.6	206	1668923	44722	10162	d__Archaea;p__Euryarchaeota;c__Methanobacteria;o__Methanobacteriales;f__Methanobacteriaceae;g__Methanobacterium;s__Methanobacterium
MPIGXP03F1.bin.115	86.8	2.82	254	2154593	65659	11145	d__Bacteria;p__Proteobacteria;c__Gammaproteobacteria;o__Pseudomonadales;f__Pseudomonadaceae;g__Thiopseudomonas;s__Thiopseudomonas
MPIGXP03F1.bin.118	83.69	0.71	120	1261139	120554	17309	d__Bacteria;p__Firmicutes_A;c__Clostridia;o__Saccharofermentanales;f__DTU023;g__UBA4923;s__
MPIGXP03F1.bin.121	88.77	8.42	526	2883500	26883	6501	d__Bacteria;p__Proteobacteria;c__Gammaproteobacteria;o__Burkholderiales;f__Burkholderiaceae;g__SCN-69-89;s__
MPIGXP03F1.bin.123	87.36	1.12	104	989319	45252	15166	d__Bacteria;p__Firmicutes;c__Bacilli;o__RF39;f__CAG-1000;g__;s__
MPIGXP03F1.bin.126	83.94	6.41	317	2137788	52977	9481	d__Bacteria;p__Firmicutes_A;c__Clostridia;o__Tissierellales;f__Sedimentibacteraceae;g__Sedimentibacter;s__
MPIGXP03F1.bin.131	95.58	4.69	246	3776609	177730	23937	d__Bacteria;p__Proteobacteria;c__Gammaproteobacteria;o__Burkholderiales;f__Rhodocyclaceae;g__Thauera;s__
MPIGXP03F1.bin.136	87.27	3.82	196	1887836	40626	13167	d__Bacteria;p__Chloroflexota;c__Anaerolineae;o__Anaerolineales;f__Anaerolineaceae;g__T78;s__
MPIGXP03F1.bin.148	88.64	3.44	219	2593441	46751	16702	d__Bacteria;p__Verrucomicrobiota;c__Kiritimatiellae;o__LD1-PB3;f__Lenti-01;g__Lenti-01;s__
MPIGXP03F1.bin.152	81.29	7.26	332	2035170	38373	7232	d__Bacteria;p__Verrucomicrobiota;c__Kiritimatiellae;o__RFP12;f__UBA3636;g__;s__
MPIGXP03F1.bin.173	83.85	6.49	454	3506997	45847	11041	d__Bacteria;p__Bacteroidetes;c__Bacteroidia;o__Bacteroidales;f__Prolixibacteraceae;g__UBA1413;s__
MPIGXP03F1.bin.179	91.04	4.25	419	4001624	59060	13514	d__Bacteria;p__Bacteroidetes;c__Bacteroidia;o__Bacteroidales;f__Lentimicrobiaceae;g__UBA5281;s__UBA5281
MPIGXP03F1.bin.192	81.37	1.91	296	2493056	55654	10876	d__Bacteria;p__Bacteroidetes;c__Bacteroidia;o__Bacteroidales;f__Dysgonomonadaceae;g__Petrimonas;s__Petrimonas
MPIGXP03F1.bin.200	90.06	3.97	248	2218269	56656	11767	d__Bacteria;p__Bacteroidetes;c__Bacteroidia;o__Bacteroidales;f__UBA932;g__DMER64;s__DMER64
MPIGXP03F1.bin.211	92.23	0.63	182	2789884	79287	24875	d__Bacteria;p__Proteobacteria;c__Gammaproteobacteria;o__Burkholderiales;f__Rhodocyclaceae;g__Thauera;s__
MPIGXP03F1.bin.22	97.17	0.94	52	1687676	173200	59282	d__Bacteria;p__Firmicutes;c__Bacilli;o__Erysipelotrichales;f__Erysipelotrichaceae;g__;s__
MPIGXP03F1.bin.24	80.43	4.24	311	1673694	27006	5859	d__Bacteria;p__Firmicutes_D;c__UBA994;o__;f__;g__;s__
MPIGXP03F1.bin.30	88.81	2.61	262	2159499	44188	10570	d__Archaea;p__Halobacterota;c__Methanosarcinia;o__Methanotrichales;f__Methanotrichaceae;g__Methanothrix;s__
MPIGXP03F1.bin.35	95.15	0.99	143	1473612	43516	13130	d__Bacteria;p__Firmicutes_A;c__Clostridia;o__Saccharofermentanales;f__Saccharofermentanaceae;g__;s__
MPIGXP03F1.bin.36	88.6	9.5	270	2122470	61188	10978	d__Bacteria;p__Proteobacteria;c__Gammaproteobacteria;o__Burkholderiales;f__Burkholderiaceae;g__Brachymonas;s__
MPIGXP03F1.bin.40	98.65	0.45	146	2983383	131128	28965	d__Bacteria;p__Actinobacteriota;c__Actinobacteria;o__Actinomycetales;f__Dermatophilaceae;g__Phycicoccus;s__
MPIGXP03F1.bin.45	90.96	1.92	274	2215932	33146	10744	d__Bacteria;p__Proteobacteria;c__Gammaproteobacteria;o__Pseudomonadales;f__Moraxellaceae;g__Acinetobacter;s__Acinetobacter
MPIGXP03F1.bin.47	90.4	4.39	192	2206860	92426	18034	d__Bacteria;p__Firmicutes_B;c__Syntrophomonadia;o__Syntrophomonadales;f__Syntrophomonadaceae;g__UBA1368;s__
MPIGXP03F1.bin.61	95.44	4.43	293	2313991	31368	10645	d__Bacteria;p__Desulfobacterota_A;c__Desulfovibrionia;o__Desulfovibrionales;f__Desulfomicrobiaceae;g__;s__
MPIGXP03F1.bin.62	94.44	1.9	65	2986230	166332	77078	d__Bacteria;p__Bacteroidetes;c__Bacteroidia;o__Bacteroidales;f__vadinHA17;g__LD21;s__
MPIGXP03F1.bin.66	86.59	4.88	200	1369621	39257	8015	d__Bacteria;p__Firmicutes;c__Bacilli;o__Lactobacillales;f__Lactobacillaceae;g__Lactobacillus;s__Lactobacillus
MPIGXP03F1.bin.71	91.9	3.31	229	1487251	26303	8493	d__Bacteria;p__Firmicutes;c__Bacilli;o__Lactobacillales;f__Lactobacillaceae;g__Lactobacillus_H;s__Lactobacillus_H
MPIGXP03F1.bin.72	80.32	3.61	274	2788943	62961	13772	d__Bacteria;p__Bacteroidetes;c__Bacteroidia;o__Bacteroidales;f__vadinHA17;g__LD21;s__
MPIGXP03F1.bin.77	82.21	4.48	185	1177551	24119	7925	d__Bacteria;p__Firmicutes;c__Bacilli;o__Erysipelotrichales;f__Erysipelotrichaceae;g__UBA6182;s__
MPIGXP03F1.bin.79	87.41	1.74	154	1486495	45896	13179	d__Bacteria;p__Firmicutes_A;c__Clostridia;o__Saccharofermentanales;f__DTU023;g__DTU032;s__
MPIGXP03F1.bin.82	87.33	5.46	483	3159829	37942	8280	d__Bacteria;p__Proteobacteria;c__Gammaproteobacteria;o__Burkholderiales;f__Burkholderiaceae;g__Ottowia;s__
MPIGXP03F1.bin.83	96.38	7.47	195	3712812	91770	32879	d__Bacteria;p__Bacteroidetes;c__Bacteroidia;o__Bacteroidales;f__Dysgonomonadaceae;g__Petrimonas;s__
MPIGXP03F1.bin.97	93.22	2.54	295	1996876	29073	8433	d__Bacteria;p__Synergistota;c__Synergistia;o__Synergistales;f__Aminobacteriaceae;g__Syner-01;s__
MPIGZP01F1.bin.10	89.13	0.8	61	1746405	132382	51876	d__Bacteria;p__Proteobacteria;c__Alphaproteobacteria;o__Micavibrionales;f__;g__;s__
MPIGZP01F1.bin.102	97.64	0.94	80	1843192	147477	46899	d__Bacteria;p__Firmicutes;c__Bacilli;o__Erysipelotrichales;f__Erysipelotrichaceae;g__UBA2212;s__
MPIGZP01F1.bin.116	95	1.67	56	2311876	253787	72276	d__Bacteria;p__Bacteroidetes;c__Bacteroidia;o__Bacteroidales;f__UBA932;g__Bact-11;s__
MPIGZP01F1.bin.123	91.94	4.3	103	3109956	120723	42569	d__Bacteria;p__Desulfobacterota;c__Syntrophia;o__Syntrophales;f__Smithellaceae;g__UBA8904;s__
MPIGZP01F1.bin.129	94.63	0	40	1682214	116173	52105	d__Bacteria;p__Firmicutes_A;c__Clostridia;o__Oscillospirales;f__Ruminococcaceae;g__;s__
MPIGZP01F1.bin.130	96.81	1.77	134	2730146	140207	36144	d__Bacteria;p__Firmicutes_A;c__Clostridia;o__Saccharofermentanales;f__Saccharofermentanaceae;g__Firm-13;s__
MPIGZP01F1.bin.14	92.62	0.33	56	1935037	129355	69705	d__Bacteria;p__Bacteroidetes;c__Bacteroidia;o__Bacteroidales;f__UBA932;g__UBA1232;s__
MPIGZP01F1.bin.149	90.8	1.15	648	4648003	39498	8978	d__Bacteria;p__Planctomycetota;c__Planctomycetes;o__Pirellulales;f__Thermoguttaceae;g__;s__
MPIGZP01F1.bin.154	98.94	0	73	1878742	160593	48201	d__Bacteria;p__Firmicutes_A;c__Clostridia;o__Peptostreptococcales;f__Anaerovoracaceae;g__UBA10908;s__
MPIGZP01F1.bin.161	88.55	4.32	472	3247194	48588	8713	d__Bacteria;p__Bacteroidetes;c__Bacteroidia;o__Bacteroidales;f__Prolixibacteraceae;g__UBA1413;s__
MPIGZP01F1.bin.165	80.32	4.37	255	1831151	28572	9128	d__Bacteria;p__Proteobacteria;c__Alphaproteobacteria;o__Micavibrionales;f__;g__;s__
MPIGZP01F1.bin.171	95.02	1.68	134	2292019	125220	29010	d__Bacteria;p__Firmicutes_A;c__Clostridia;o__Lachnospirales;f__Lachnospiraceae;g__SZUA-378;s__
MPIGZP01F1.bin.184	85.1	5.61	244	2103918	116055	12300	d__Bacteria;p__Firmicutes_B;c__Syntrophomonadia;o__Syntrophomonadales;f__Syntrophomonadaceae;g__UBA1368;s__
MPIGZP01F1.bin.188	86.9	1.43	186	1797921	40392	13452	d__Bacteria;p__Bacteroidetes;c__Bacteroidia;o__Bacteroidales;f__UBA932;g__RC9;s__
MPIGZP01F1.bin.189	86.02	1.49	113	2409958	109295	43817	d__Bacteria;p__Firmicutes_A;c__Clostridia;o__Lachnospirales;f__Lachnospiraceae;g__SZUA-378;s__
MPIGZP01F1.bin.191	92.81	1.25	225	2114468	45794	12156	d__Bacteria;p__Desulfobacterota_A;c__Desulfovibrionia;o__Desulfovibrionales;f__Desulfovibrionaceae;g__;s__
MPIGZP01F1.bin.192	92.24	6.03	325	2076624	21552	7903	d__Bacteria;p__Firmicutes_A;c__Clostridia;o__Christensenellales;f__CAG-138;g__Phil1;s__
MPIGZP01F1.bin.20	86.06	2.2	311	2617552	51652	11713	d__Bacteria;p__Firmicutes_A;c__Clostridia;o__Lachnospirales;f__Lachnospiraceae;g__;s__
MPIGZP01F1.bin.201	91.37	2.54	66	2260648	159089	54047	d__Bacteria;p__Synergistota;c__Synergistia;o__Synergistales;f__Synergistaceae;g__;s__
MPIGZP01F1.bin.202	94.35	0	19	2229780	375653	152655	d__Bacteria;p__Bacteroidetes;c__Bacteroidia;o__Bacteroidales;f__F082;g__F082;s__
MPIGZP01F1.bin.206	85.86	0	210	1491569	33552	8192	d__Bacteria;p__Actinobacteriota;c__Coriobacteriia;o__Coriobacteriales;f__QAMH01;g__QAMH01;s__
MPIGZP01F1.bin.208	87.75	4.38	238	2113583	56778	11017	d__Archaea;p__Halobacterota;c__Methanomicrobia;o__Methanomicrobiales;f__Methanoregulaceae;g__Methanoregula;s__
MPIGZP01F1.bin.217	91.67	1.09	225	2028214	34924	12661	d__Bacteria;p__Bacteroidetes;c__Bacteroidia;o__Bacteroidales;f__F082;g__F082;s__
MPIGZP01F1.bin.219	96.61	0	108	2047484	80607	33614	d__Bacteria;p__Synergistota;c__Synergistia;o__Synergistales;f__Synergistaceae;g__;s__
MPIGZP01F1.bin.225	87.09	2.14	277	2140181	52238	9195	d__Bacteria;p__Firmicutes_A;c__Clostridia;o__Tissierellales;f__Sedimentibacteraceae;g__Sedimentibacter;s__
MPIGZP01F1.bin.226	96.54	0.38	94	2076774	96085	30532	d__Bacteria;p__Campylobacterota;c__Campylobacteria;o__Campylobacterales;f__Sulfurospirillaceae;g__Sulfurospirillum;s__
MPIGZP01F1.bin.23	96.51	0	58	2155675	160340	58411	d__Bacteria;p__Bacteroidetes;c__Bacteroidia;o__Bacteroidales;f__BM520;g__;s__
MPIGZP01F1.bin.230	91.84	7.8	124	6093897	187975	82335	d__Bacteria;p__Moduliflexota;c__Moduliflexia;o__Moduliflexales;f__Moduliflexaceae;g__Moduliflexus;s__
MPIGZP01F1.bin.236	92.7	1.81	416	2853584	52393	8438	d__Bacteria;p__Desulfobacterota_A;c__Desulfovibrionia;o__Desulfovibrionales;f__Desulfovibrionaceae;g__Desulfovibrio;s__Desulfovibrio
MPIGZP01F1.bin.254	93.55	4.61	293	3101761	66217	16806	d__Bacteria;p__Bacteroidetes;c__Bacteroidia;o__Bacteroidales;f__Paludibacteraceae;g__;s__
MPIGZP01F1.bin.257	88.57	8.34	426	2528566	88494	7199	d__Bacteria;p__Firmicutes_C;c__Negativicutes;o__UBA1444;f__UBA1444;g__UBA1444;s__
MPIGZP01F1.bin.27	88.17	2.42	176	1811975	43774	15100	d__Bacteria;p__Bacteroidetes;c__Bacteroidia;o__Bacteroidales;f__Paludibacteraceae;g__RUG163;s__
MPIGZP01F1.bin.34	95.92	0.71	157	2915166	114779	34165	d__Bacteria;p__Firmicutes_A;c__Clostridia;o__Saccharofermentanales;f__Saccharofermentanaceae;g__Firm-13;s__
MPIGZP01F1.bin.40	81.19	2.82	179	1211779	26584	8070	d__Bacteria;p__Firmicutes_A;c__Clostridia;o__Oscillospirales;f__Oscillospiraceae;g__ER4;s__
MPIGZP01F1.bin.43	95.95	0.71	9	1885230	696704	627382	d__Bacteria;p__Bacteroidetes;c__Bacteroidia;o__Bacteroidales;f__UBA932;g__;s__
MPIGZP01F1.bin.51	96.43	0	203	2643227	76998	19038	d__Bacteria;p__Bacteroidetes;c__Bacteroidia;o__Bacteroidales;f__UBA4181;g__;s__
MPIGZP01F1.bin.52	86.53	4.32	254	2259590	51565	12334	d__Bacteria;p__Acidobacteriota;c__Aminicenantia;o__;f__;g__;s__
MPIGZP01F1.bin.6	94.91	2.08	163	3239105	94757	37641	d__Bacteria;p__Bacteroidetes;c__Bacteroidia;o__Bacteroidales;f__;g__;s__
MPIGZP01F1.bin.62	81.45	4.3	375	2152389	24512	6459	d__Bacteria;p__Bacteroidetes;c__Bacteroidia;o__Bacteroidales;f__TTA-H9;g__;s__
MPIGZP01F1.bin.64	95.79	1.36	127	3185178	208574	65984	d__Bacteria;p__Bacteroidetes;c__Bacteroidia;o__Bacteroidales;f__Paludibacteraceae;g__;s__
MPIGZP01F1.bin.7	86.81	1.1	16	708117	134639	47915	d__Bacteria;p__Proteobacteria;c__Alphaproteobacteria;o__Rs-D84;f__Rs-D84;g__;s__
MPIGZP01F1.bin.72	96.48	2.3	297	4494861	187493	22861	d__Bacteria;p__Planctomycetota;c__Planctomycetes;o__Pirellulales;f__Thermoguttaceae;g__;s__
MPIGZP01F1.bin.8	93.41	0.5	226	2088856	57608	12511	d__Bacteria;p__Firmicutes_A;c__Clostridia;o__Christensenellales;f__CAG-138;g__UBA5394;s__
MPIGZP01F1.bin.87	80.35	0.52	332	1875180	20766	6377	d__Bacteria;p__Firmicutes_A;c__Clostridia;o__Christensenellales;f__CAG-138;g__;s__
MPIGZP01F1.bin.94	89.06	1.46	108	2834895	144962	45597	d__Bacteria;p__Firmicutes_A;c__Clostridia;o__Lachnospirales;f__Lachnospiraceae;g__;s__
MPIGZP01F1.bin.95	84.13	2.09	433	2304968	30624	6042	d__Bacteria;p__Firmicutes_A;c__Clostridia;o__Christensenellales;f__CAG-74;g__Firm-11;s__
MPIGZP01F1.bin.96	86.81	4.4	25	737397	75262	42923	d__Bacteria;p__Proteobacteria;c__Alphaproteobacteria;o__Rs-D84;f__Rs-D84;g__;s__
MPIGZP01F1.bin.97	94.35	3.66	167	2448199	85447	20487	d__Bacteria;p__Bacteroidetes;c__Bacteroidia;o__Bacteroidales;f__UBA1402;g__UBA8389;s__
MPIGZP01F1.bin.99	87.83	6.56	422	3041049	44643	9598	d__Bacteria;p__Bacteroidetes;c__Bacteroidia;o__Bacteroidales;f__UBA1402;g__UBA8389;s__
MPIGZP02F1.bin.100	82.73	3.8	311	1878445	21577	7272	d__Bacteria;p__Chloroflexota;c__Anaerolineae;o__Anaerolineales;f__Anaerolineaceae;g__T78;s__
MPIGZP02F1.bin.105	81.51	0	262	1563827	36358	7088	d__Bacteria;p__Spirochaetota;c__Spirochaetia;o__Sphaerochaetales;f__Sphaerochaetaceae;g__;s__
MPIGZP02F1.bin.122	90.39	2.96	268	3091325	101327	20654	d__Bacteria;p__Bacteroidetes;c__Bacteroidia;o__Bacteroidales;f__Lentimicrobiaceae;g__UBA5507;s__
MPIGZP02F1.bin.134	90.9	1.68	110	1818140	91221	31082	d__Bacteria;p__Bdellovibrionota_B;c__UBA2361;o__UBA2361;f__;g__;s__
MPIGZP02F1.bin.14	85.62	1.21	204	2320791	65287	16157	d__Bacteria;p__Firmicutes_A;c__Clostridia;o__Lutisporales;f__Lutisporaceae;g__BRH-c25;s__
MPIGZP02F1.bin.15	89.72	6.09	477	3090872	44087	8049	d__Bacteria;p__Riflebacteria;c__UBA8953;o__UBA8953;f__UBA8953;g__RUG334;s__
MPIGZP02F1.bin.150	85.42	8.76	751	4482133	34974	7263	d__Bacteria;p__Verrucomicrobiota;c__Kiritimatiellae;o__RFP12;f__UBA1067;g__;s__
MPIGZP02F1.bin.157	84.69	4.78	369	2459273	56501	9106	d__Bacteria;p__Firmicutes_A;c__Clostridia;o__;f__;g__;s__
MPIGZP02F1.bin.174	96.1	0	61	2812548	377687	103680	d__Bacteria;p__Firmicutes_A;c__Clostridia;o__Christensenellales;f__CAG-74;g__;s__
MPIGZP02F1.bin.183	92.17	6.18	506	3454378	43283	8456	d__Bacteria;p__Firmicutes_A;c__Clostridia;o__Acetivibrionales;f__Ruminiclostridiaceae_A;g__Ruminiclostridium_B;s__
MPIGZP02F1.bin.184	86.55	2.59	202	2904482	86879	23609	d__Bacteria;p__Firmicutes_A;c__Clostridia;o__Lachnospirales;f__Lachnospiraceae;g__;s__
MPIGZP02F1.bin.189	90.45	1.69	55	1240272	79329	43911	d__Bacteria;p__Firmicutes;c__Bacilli;o__RF39;f__CAG-1000;g__;s__
MPIGZP02F1.bin.19	90.3	0.7	80	2161274	96717	41743	d__Bacteria;p__Firmicutes_A;c__Clostridia;o__Christensenellales;f__CAG-138;g__;s__
MPIGZP02F1.bin.200	96.55	0.57	179	5067403	134290	41252	d__Bacteria;p__Planctomycetota;c__Planctomycetes;o__Pirellulales;f__Thermoguttaceae;g__RUG695;s__
MPIGZP02F1.bin.209	89.95	4.84	446	4136157	61009	15052	d__Bacteria;p__Bacteroidetes;c__Bacteroidia;o__Bacteroidales;f__Paludibacteraceae;g__Paludibacter;s__
MPIGZP02F1.bin.210	92.75	5.85	363	4009103	105947	21366	d__Bacteria;p__Firmicutes_A;c__Clostridia;o__Lachnospirales;f__Lachnospiraceae;g__CAG-95;s__
MPIGZP02F1.bin.214	95	0.81	27	1760348	152181	104401	d__Bacteria;p__Firmicutes_A;c__Clostridia;o__Christensenellales;f__CAG-138;g__;s__
MPIGZP02F1.bin.215	85.84	3.3	510	3518107	80323	8792	d__Bacteria;p__KSB1;c__UBA2214;o__UBA2214;f__UBA2214;g__;s__
MPIGZP02F1.bin.219	89.74	3.42	42	2287125	187302	119695	d__Bacteria;p__Cyanobacteria;c__Vampirovibrionia;o__Gastranaerophilales;f__UBA9579;g__;s__
MPIGZP02F1.bin.227	80.6	0.07	256	1453953	32075	6595	d__Bacteria;p__Firmicutes_A;c__Clostridia;o__Peptostreptococcales;f__Anaerovoracaceae;g__UBA10908;s__
MPIGZP02F1.bin.25	84.05	2.69	886	4777791	21458	6202	d__Bacteria;p__Hydrogenedentota;c__Hydrogenedentia;o__Hydrogenedentiales;f__;g__;s__
MPIGZP02F1.bin.3	87.35	0.35	103	1239187	63223	21020	d__Bacteria;p__Firmicutes_A;c__Clostridia;o__Peptostreptococcales;f__Anaerovoracaceae;g__;s__
MPIGZP02F1.bin.30	97.33	0.61	119	5178678	225503	83381	d__Bacteria;p__Riflebacteria;c__UBA8953;o__UBA8953;f__UBA8953;g__;s__
MPIGZP02F1.bin.40	82.05	0.08	243	1561889	44293	7831	d__Bacteria;p__Firmicutes_A;c__Clostridia;o__Lachnospirales;f__Lachnospiraceae;g__UBA2868;s__
MPIGZP02F1.bin.41	91.63	4.74	246	2056237	54649	11256	d__Bacteria;p__Firmicutes_B;c__Syntrophomonadia;o__Syntrophomonadales;f__Syntrophomonadaceae;g__UBA1368;s__
MPIGZP02F1.bin.47	86.33	2.45	382	2562741	36125	8634	d__Bacteria;p__Bacteroidetes;c__Bacteroidia;o__Bacteroidales;f__Bacteroidaceae;g__Bacteroides_C;s__Bacteroides_C
MPIGZP02F1.bin.57	90.71	4.65	89	3675477	252631	59071	d__Bacteria;p__Verrucomicrobiota;c__Kiritimatiellae;o__LD1-PB3;f__Lenti-01;g__Lenti-01;s__
MPIGZP02F1.bin.59	95.37	0	37	2800110	268240	133691	d__Bacteria;p__Armatimonadota;c__UBA5829;o__UBA5829;f__UBA5829;g__;s__
MPIGZP02F1.bin.60	96.21	1.41	58	2211920	132153	56195	d__Bacteria;p__Firmicutes_A;c__Clostridia;o__Christensenellales;f__CAG-138;g__;s__
MPIGZP02F1.bin.70	83.17	7.24	704	3227965	20511	5118	d__Bacteria;p__Verrucomicrobiota;c__Kiritimatiellae;o__RFP12;f__UBA3636;g__;s__
MPIGZP02F1.bin.87	91.94	5.15	138	2772118	164121	34831	d__Bacteria;p__Bacteroidetes;c__Bacteroidia;o__Bacteroidales;f__Paludibacteraceae;g__;s__
MPIGZP02F1.bin.89	85.69	3.69	475	2821307	38360	6911	d__Bacteria;p__Bacteroidetes;c__Bacteroidia;o__Bacteroidales;f__Tannerellaceae;g__Parabacteroides_A;s__Parabacteroides_A
MPIGZP03F1.bin.103	80.99	2.28	308	1677393	31361	6099	d__Bacteria;p__Bacteroidetes;c__Bacteroidia;o__Bacteroidales;f__UBA932;g__RC9;s__
MPIGZP03F1.bin.104	81.03	0	252	2297320	41645	13545	d__Bacteria;p__Firmicutes;c__Bacilli;o__Bacillales_A;f__Planococcaceae;g__Lysinibacillus_E;s__
MPIGZP03F1.bin.111	91.62	2.53	211	2049142	65116	14002	d__Bacteria;p__Firmicutes_A;c__Clostridia;o__Lachnospirales;f__Lachnospiraceae;g__Coprococcus_B;s__
MPIGZP03F1.bin.112	90.95	2.2	235	2377944	38645	13883	d__Bacteria;p__Bacteroidetes;c__Bacteroidia;o__Bacteroidales;f__Bacteroidaceae;g__Prevotella;s__
MPIGZP03F1.bin.120	86.61	1.01	243	1775081	28990	9330	d__Bacteria;p__Firmicutes_A;c__Clostridia;o__Oscillospirales;f__Butyricicoccaceae;g__Butyricicoccus_A;s__Butyricicoccus_A
MPIGZP03F1.bin.122	96.57	0.83	166	3007529	99265	25791	d__Bacteria;p__Firmicutes_A;c__Clostridia;o__Saccharofermentanales;f__Saccharofermentanaceae;g__Firm-13;s__
MPIGZP03F1.bin.127	89.48	3.74	239	2169057	38259	12071	d__Bacteria;p__Firmicutes_A;c__Clostridia;o__Oscillospirales;f__Ruminococcaceae;g__Gemmiger;s__
MPIGZP03F1.bin.133	92.13	0.95	120	1917354	110521	21873	d__Bacteria;p__Bacteroidetes;c__Bacteroidia;o__Bacteroidales;f__UBA932;g__DMER64;s__DMER64
MPIGZP03F1.bin.136	91.67	3.77	284	1877771	20216	7384	d__Bacteria;p__Bacteroidetes;c__Bacteroidia;o__Bacteroidales;f__Muribaculaceae;g__K10;s__
MPIGZP03F1.bin.139	81.26	7.1	505	2455569	25489	5500	d__Bacteria;p__Bacteroidetes;c__Bacteroidia;o__Bacteroidales;f__Paludibacteraceae;g__;s__
MPIGZP03F1.bin.150	95.34	2.35	153	1821717	79021	18018	d__Bacteria;p__Firmicutes_A;c__Clostridia;o__Oscillospirales;f__Oscillospiraceae;g__Oscillibacter;s__
MPIGZP03F1.bin.154	82.11	1.6	200	2124355	48167	14335	d__Bacteria;p__Desulfobacterota_A;c__Desulfovibrionia;o__Desulfovibrionales;f__Desulfovibrionaceae;g__Desulfovibrio_J;s__
MPIGZP03F1.bin.155	89.14	1.9	215	1516887	39547	9423	d__Bacteria;p__Firmicutes;c__Bacilli;o__Erysipelotrichales;f__Erysipelotrichaceae;g__;s__
MPIGZP03F1.bin.166	82.77	4.72	641	2853356	18475	4979	d__Bacteria;p__Verrucomicrobiota;c__Kiritimatiellae;o__RFP12;f__UBA3636;g__;s__
MPIGZP03F1.bin.172	84.33	0.34	233	1456367	22140	7539	d__Bacteria;p__Firmicutes_A;c__Clostridia;o__Oscillospirales;f__Acutalibacteraceae;g__Eubacterium_R;s__
MPIGZP03F1.bin.173	85.12	4.05	195	1235373	34207	7635	d__Bacteria;p__Firmicutes;c__Bacilli;o__Erysipelotrichales;f__Erysipelotrichaceae;g__UBA636;s__
MPIGZP03F1.bin.174	92.06	1.38	79	2854308	171893	53270	d__Bacteria;p__Verrucomicrobiota;c__Kiritimatiellae;o__LD1-PB3;f__Lenti-01;g__Lenti-01;s__
MPIGZP03F1.bin.176	88.93	0	95	1623617	143408	23895	d__Bacteria;p__Firmicutes_A;c__Clostridia;o__Oscillospirales;f__Oscillospiraceae;g__F23-B02;s__
MPIGZP03F1.bin.184	82.07	3.45	185	2410918	56417	19901	d__Bacteria;p__Proteobacteria;c__Gammaproteobacteria;o__Pseudomonadales;f__Moraxellaceae;g__Acinetobacter;s__
MPIGZP03F1.bin.188	92.31	1.16	79	2281182	150018	52532	d__Bacteria;p__Firmicutes_A;c__Clostridia;o__Tissierellales;f__Tissierellaceae;g__UBA3583;s__
MPIGZP03F1.bin.189	92.37	9.35	316	2841729	65424	14986	d__Bacteria;p__Bacteroidetes;c__Bacteroidia;o__Bacteroidales;f__Bacteroidaceae;g__Bacteroides_E;s__Bacteroides_E
MPIGZP03F1.bin.19	90.88	1.9	260	1383219	25487	6386	d__Bacteria;p__Firmicutes_A;c__Clostridia;o__Oscillospirales;f__Acutalibacteraceae;g__CAG-180;s__
MPIGZP03F1.bin.192	94.78	1.57	147	1817585	71943	18163	d__Bacteria;p__Firmicutes_C;c__Negativicutes;o__Acidaminococcales;f__Acidaminococcaceae;g__Phascolarctobacterium_A;s__Phascolarctobacterium_A
MPIGZP03F1.bin.194	86.44	0	33	1868119	364585	118811	d__Bacteria;p__Synergistota;c__Synergistia;o__Synergistales;f__Synergistaceae;g__Syner-03;s__Syner-03
MPIGZP03F1.bin.195	89.02	2.5	221	1733081	71691	10243	d__Bacteria;p__Firmicutes_C;c__Negativicutes;o__Veillonellales;f__Megasphaeraceae;g__Megasphaera;s__Megasphaera
MPIGZP03F1.bin.196	82.25	2.46	307	1796409	24981	6574	d__Bacteria;p__Firmicutes_A;c__Clostridia;o__Oscillospirales;f__Oscillospiraceae;g__Lawsonibacter;s__Lawsonibacter
MPIGZP03F1.bin.2	89.34	3.01	255	3045162	98819	30231	d__Bacteria;p__Bacteroidetes;c__Bacteroidia;o__Bacteroidales;f__Dysgonomonadaceae;g__UBA5287;s__UBA5287
MPIGZP03F1.bin.203	86.82	4.05	136	3146881	223010	49575	d__Bacteria;p__Bacteroidetes;c__Bacteroidia;o__Bacteroidales;f__Bacteroidaceae;g__Prevotella;s__
MPIGZP03F1.bin.205	92.39	1.15	212	2619558	57281	19379	d__Bacteria;p__Firmicutes_A;c__Clostridia;o__Lachnospirales;f__Lachnospiraceae;g__;s__
MPIGZP03F1.bin.206	88.76	1.65	243	1460926	20695	7510	d__Bacteria;p__Firmicutes;c__Bacilli;o__Erysipelotrichales;f__Erysipelotrichaceae;g__;s__
MPIGZP03F1.bin.224	92.35	3.67	222	2207606	61727	13897	d__Bacteria;p__Bacteroidetes;c__Bacteroidia;o__Bacteroidales;f__Bacteroidaceae;g__Bacteroides_E;s__Bacteroides_E
MPIGZP03F1.bin.226	89.14	6.23	457	2775879	38063	7552	d__Bacteria;p__Actinobacteriota;c__Actinobacteria;o__Propionibacteriales;f__Propionibacteriaceae;g__Nigerium;s__
MPIGZP03F1.bin.234	89.33	1.91	52	942027	78112	31934	d__Bacteria;p__Firmicutes;c__Bacilli;o__RF39;f__CAG-822;g__UBA5578;s__
MPIGZP03F1.bin.256	94.04	8.89	360	4025163	158466	21796	d__Bacteria;p__Firmicutes_A;c__Clostridia;o__Lachnospirales;f__Lachnospiraceae;g__CAG-95;s__
MPIGZP03F1.bin.257	81.77	4.42	324	1504743	23314	5072	d__Bacteria;p__Firmicutes_A;c__Clostridia;o__Oscillospirales;f__Acutalibacteraceae;g__CAG-180;s__
MPIGZP03F1.bin.258	90.28	2.24	266	2124098	32964	10066	d__Bacteria;p__Firmicutes_A;c__Clostridia;o__Oscillospirales;f__Oscillospiraceae;g__CAG-170;s__CAG-170
MPIGZP03F1.bin.265	94.56	1.72	188	2145120	58791	16391	d__Bacteria;p__Proteobacteria;c__Gammaproteobacteria;o__Burkholderiales;f__Burkholderiaceae;g__Paenalcaligenes;s__
MPIGZP03F1.bin.269	95.43	2.83	242	3093191	66169	19679	d__Bacteria;p__Firmicutes_A;c__Clostridia;o__Christensenellales;f__CAG-74;g__;s__
MPIGZP03F1.bin.270	88.01	3.73	313	2252094	39099	8525	d__Bacteria;p__Bacteroidetes;c__Bacteroidia;o__Bacteroidales;f__Bacteroidaceae;g__Prevotella;s__
MPIGZP03F1.bin.273	89.07	5.79	145	1326364	41651	15610	d__Bacteria;p__Firmicutes;c__Bacilli;o__Lactobacillales;f__Carnobacteriaceae;g__;s__
MPIGZP03F1.bin.276	88.43	0.61	161	2403083	111834	26389	d__Bacteria;p__Bacteroidetes;c__Bacteroidia;o__Bacteroidales;f__Bacteroidaceae;g__Prevotella;s__Prevotella
MPIGZP03F1.bin.277	86.71	0.7	103	1579562	112499	26634	d__Bacteria;p__Firmicutes_A;c__Clostridia;o__Peptostreptococcales;f__Peptostreptococcaceae;g__Peptostreptococcus;s__Peptostreptococcus
MPIGZP03F1.bin.281	94.31	2.44	485	3931727	40140	10139	d__Bacteria;p__Proteobacteria;c__Gammaproteobacteria;o__Enterobacterales;f__Enterobacteriaceae;g__Escherichia;s__Escherichia
MPIGZP03F1.bin.291	84.1	0	140	1613732	62238	16764	d__Bacteria;p__Firmicutes;c__Bacilli;o__Erysipelotrichales;f__Erysipelotrichaceae;g__Holdemanella;s__Holdemanella
MPIGZP03F1.bin.3	95.5	2.61	194	1754289	35044	12893	d__Bacteria;p__Firmicutes_C;c__Negativicutes;o__Selenomonadales;f__Selenomonadaceae;g__Anaerovibrio;s__
MPIGZP03F1.bin.30	94.18	4.79	310	3301535	70347	16225	d__Bacteria;p__Bacteroidetes;c__Bacteroidia;o__Bacteroidales;f__Bacteroidaceae;g__Bacteroides;s__
MPIGZP03F1.bin.43	87.16	3.33	268	2019155	44463	9362	d__Bacteria;p__Bacteroidetes;c__Bacteroidia;o__Bacteroidales;f__Dysgonomonadaceae;g__UBA2632;s__
MPIGZP03F1.bin.47	83.62	2.51	364	2085593	40712	6748	d__Bacteria;p__Firmicutes;c__Bacilli;o__Lactobacillales;f__Enterococcaceae;g__Enterococcus_I;s__
MPIGZP03F1.bin.51	93.31	1.89	247	2055701	51510	12292	d__Bacteria;p__Firmicutes;c__Bacilli;o__Erysipelotrichales;f__Erysipelatoclostridiaceae;g__Catenibacterium;s__Catenibacterium
MPIGZP03F1.bin.54	87.5	1.64	246	1879159	32198	9056	d__Bacteria;p__Bacteroidetes;c__Bacteroidia;o__Bacteroidales;f__Muribaculaceae;g__CAG-485;s__
MPIGZP03F1.bin.67	83.96	3.35	140	2144296	113039	27817	d__Bacteria;p__Firmicutes_A;c__Clostridia;o__Lachnospirales;f__Lachnospiraceae;g__;s__
MPIGZP03F1.bin.68	84.86	5.1	325	1920577	50316	7333	d__Bacteria;p__Bacteroidetes;c__Bacteroidia;o__Bacteroidales;f__Dysgonomonadaceae;g__Petrimonas;s__
MPIGZP03F1.bin.69	86.68	6.52	426	2341434	26758	6252	d__Bacteria;p__Actinobacteriota;c__Actinobacteria;o__Propionibacteriales;f__Propionibacteriaceae;g__Tessaracoccus_A;s__
MPIGZP03F1.bin.71	98.35	2.01	265	2608085	41923	13878	d__Bacteria;p__Firmicutes_A;c__Clostridia;o__Saccharofermentanales;f__Saccharofermentanaceae;g__;s__
MPIGZP03F1.bin.79	94.53	2.01	175	1758009	46005	15110	d__Bacteria;p__Firmicutes_A;c__Clostridia;o__Peptostreptococcales;f__Anaerovoracaceae;g__CAG-145;s__CAG-145
MPIGZP03F1.bin.84	81.19	2.11	157	1260770	32221	10978	d__Bacteria;p__Firmicutes_A;c__Clostridia;o__Lachnospirales;f__Lachnospiraceae;g__UBA1712;s__
MPIGZP03F1.bin.9	90.8	3.05	212	1746934	32962	11451	d__Bacteria;p__Firmicutes_C;c__Negativicutes;o__Acidaminococcales;f__Acidaminococcaceae;g__Phascolarctobacterium;s__
MPIGZP03F1.bin.90	81.35	1.52	205	1904204	36340	12082	d__Bacteria;p__Bacteroidetes;c__Bacteroidia;o__Bacteroidales;f__Bacteroidaceae;g__Bacteroides;s__
MPIGZP03F1.bin.97	82.28	3.67	273	2126037	40287	10580	d__Bacteria;p__Firmicutes_A;c__Clostridia;o__Acetivibrionales;f__Ruminiclostridiaceae_A;g__DTU059;s__
MPIJSP01F1.bin.100	100	0	43	3219036	617781	113631	d__Bacteria;p__Bacteroidetes;c__Bacteroidia;o__Flavobacteriales;f__Crocinitomicaceae;g__UBA5422;s__
MPIJSP01F1.bin.105	99.29	0.46	123	3606987	147462	58093	d__Bacteria;p__Proteobacteria;c__Alphaproteobacteria;o__Rhodobacterales;f__Rhodobacteraceae;g__XJSP;s__
MPIJSP01F1.bin.111	87.3	7.51	332	3425092	51947	16587	d__Bacteria;p__Proteobacteria;c__Gammaproteobacteria;o__Burkholderiales;f__Burkholderiaceae;g__;s__
MPIJSP01F1.bin.128	84.91	2.36	387	2411595	58223	7305	d__Bacteria;p__Proteobacteria;c__Alphaproteobacteria;o__Sphingomonadales;f__Sphingomonadaceae;g__Novosphingobium;s__
MPIJSP01F1.bin.129	96.91	1.86	105	3686939	291164	65262	d__Bacteria;p__Proteobacteria;c__Gammaproteobacteria;o__Burkholderiales;f__Burkholderiaceae;g__SCGC-AAA027-K21;s__
MPIJSP01F1.bin.13	91.19	0.51	141	1640788	69108	21784	d__Bacteria;p__Actinobacteriota;c__Actinobacteria;o__Actinomycetales;f__Microbacteriaceae;g__Pontimonas;s__
MPIJSP01F1.bin.131	89.39	1.41	39	2517740	227347	107263	d__Bacteria;p__Proteobacteria;c__Gammaproteobacteria;o__Competibacterales;f__Competibacteraceae;g__UBA2383;s__
MPIJSP01F1.bin.145	96.66	1.7	547	5602495	59202	14900	d__Bacteria;p__Verrucomicrobiota;c__Verrucomicrobiae;o__Verrucomicrobiales;f__DEV007;g__Arctic95D-9;s__
MPIJSP01F1.bin.151	82.27	0.58	31	1498593	270707	99790	d__Bacteria;p__Proteobacteria;c__Gammaproteobacteria;o__Berkiellales_A;f__UBA6186;g__UBA6186;s__
MPIJSP01F1.bin.165	100	7.05	72	3149958	260855	79532	d__Bacteria;p__Proteobacteria;c__Gammaproteobacteria;o__Burkholderiales;f__Burkholderiaceae;g__SCGC-AAA027-K21;s__
MPIJSP01F1.bin.168	96.73	1.29	22	2866241	653593	249416	d__Bacteria;p__Proteobacteria;c__Gammaproteobacteria;o__Pseudomonadales;f__;g__;s__
MPIJSP01F1.bin.170	94.23	4.26	102	3407610	253790	54630	d__Bacteria;p__Proteobacteria;c__Alphaproteobacteria;o__Sphingomonadales;f__Sphingomonadaceae;g__Novosphingobium;s__
MPIJSP01F1.bin.171	94.21	0.96	80	3206926	257781	55271	d__Bacteria;p__Proteobacteria;c__Alphaproteobacteria;o__Rhodobacterales;f__Rhodobacteraceae;g__Rhodobacter_E;s__
MPIJSP01F1.bin.172	97.31	0.82	90	3143121	154144	66193	d__Bacteria;p__Bacteroidetes;c__Bacteroidia;o__Bacteroidales;f__;g__;s__
MPIJSP01F1.bin.176	87.98	0.87	260	2687271	53081	15578	d__Bacteria;p__Proteobacteria;c__Alphaproteobacteria;o__Sphingomonadales;f__Sphingomonadaceae;g__Sandarakinorhabdus;s__
MPIJSP01F1.bin.177	85.98	0.9	311	2355331	48973	10321	d__Bacteria;p__Proteobacteria;c__Gammaproteobacteria;o__Burkholderiales;f__Burkholderiaceae;g__SCGC-AAA027-K21;s__
MPIJSP01F1.bin.181	97.09	7.27	208	4683145	135072	36052	d__Bacteria;p__Proteobacteria;c__Alphaproteobacteria;o__Rhodobacterales;f__Rhodobacteraceae;g__Gemmobacter_A;s__
MPIJSP01F1.bin.183	88.89	3.91	415	2469377	32948	7529	d__Bacteria;p__Proteobacteria;c__Gammaproteobacteria;o__Burkholderiales;f__Burkholderiaceae;g__Pusillimonas;s__Pusillimonas
MPIJSP01F1.bin.185	98.58	4.74	75	1515981	175682	49893	d__Bacteria;p__Proteobacteria;c__Alphaproteobacteria;o__Rickettsiales;f__Rickettsiaceae;g__;s__
MPIJSP01F1.bin.187	99.86	2.49	105	4145571	192575	66192	d__Bacteria;p__Verrucomicrobiota;c__Verrucomicrobiae;o__Verrucomicrobiales;f__Akkermansiaceae;g__UBA1315;s__
MPIJSP01F1.bin.189	94.17	2.66	279	2862094	65492	14354	d__Bacteria;p__Bacteroidetes;c__Bacteroidia;o__Chitinophagales;f__Chitinophagaceae;g__Taibaiella_B;s__
MPIJSP01F1.bin.19	81.9	3.45	182	2614857	136320	30898	d__Bacteria;p__Proteobacteria;c__Gammaproteobacteria;o__Burkholderiales;f__Burkholderiaceae;g__SCGC-AAA027-K21;s__
MPIJSP01F1.bin.191	83.11	3.72	191	936707	20924	5900	d__Bacteria;p__Firmicutes;c__Bacilli;o__Acholeplasmatales;f__Acholeplasmataceae_A;g__UBA5409;s__UBA5409
MPIJSP01F1.bin.192	99.51	0.99	44	2720557	219744	101750	d__Bacteria;p__Bacteroidetes;c__Bacteroidia;o__Chitinophagales;f__Chitinophagaceae;g__UBA1312;s__
MPIJSP01F1.bin.193	81.82	2.63	131	1114423	28893	11413	d__Bacteria;p__Actinobacteriota;c__Actinobacteria;o__Actinomycetales;f__Microbacteriaceae;g__Aquiluna;s__
MPIJSP01F1.bin.2	89.68	4.3	209	2397534	134313	20578	d__Bacteria;p__Bacteroidetes;c__Bacteroidia;o__Bacteroidales;f__WCHB1-69;g__UBA5429;s__
MPIJSP01F1.bin.200	98.11	1.31	39	3898420	453850	262814	d__Bacteria;p__Proteobacteria;c__Alphaproteobacteria;o__Rhodobacterales;f__Rhodobacteraceae;g__Rubellimicrobium;s__
MPIJSP01F1.bin.201	94.8	3.3	156	1505512	83280	15685	d__Bacteria;p__Firmicutes;c__Bacilli;o__Erysipelotrichales;f__Erysipelotrichaceae;g__UBA6182;s__
MPIJSP01F1.bin.24	95.56	0	91	2680534	126440	45170	d__Bacteria;p__Bacteroidetes;c__Bacteroidia;o__Flavobacteriales;f__GCA-002722245;g__;s__
MPIJSP01F1.bin.25	93.87	1.76	420	2776033	38550	8295	d__Bacteria;p__Bacteroidetes;c__Bacteroidia;o__Flavobacteriales;f__Crocinitomicaceae;g__Fluviicola;s__
MPIJSP01F1.bin.29	81.39	9.11	112	1578455	111326	24007	d__Bacteria;p__Actinobacteriota;c__Actinobacteria;o__Propionibacteriales;f__Nocardioidaceae;g__;s__
MPIJSP01F1.bin.31	89.42	0.14	8	2153501	694735	501985	d__Bacteria;p__Proteobacteria;c__Alphaproteobacteria;o__Sphingomonadales;f__Sphingomonadaceae;g__Sphingobium;s__
MPIJSP01F1.bin.39	80.61	5.05	685	2777583	15972	4452	d__Bacteria;p__Actinobacteriota;c__Actinobacteria;o__Nanopelagicales;f__S36-B12;g__UBA10649;s__
MPIJSP01F1.bin.49	92.47	4.35	307	2595331	74056	11126	d__Bacteria;p__Desulfobacterota;c__Syntrophia;o__Syntrophales;f__Smithellaceae;g__UBA8904;s__
MPIJSP01F1.bin.53	97.03	1.5	46	3280855	251788	150208	d__Bacteria;p__Proteobacteria;c__Alphaproteobacteria;o__Sphingomonadales;f__Sphingomonadaceae;g__Novosphingobium;s__
MPIJSP01F1.bin.54	96.08	1.81	231	2392859	63030	13901	d__Bacteria;p__Firmicutes_A;c__Clostridia;o__Christensenellales;f__CAG-74;g__DTU024;s__DTU024
MPIJSP01F1.bin.58	85.39	5.56	240	1292600	25235	6691	d__Bacteria;p__Firmicutes;c__Bacilli;o__Acholeplasmatales;f__Acholeplasmataceae;g__UBA2284;s__
MPIJSP01F1.bin.66	81.35	5.41	643	3160838	37352	5604	d__Bacteria;p__Bacteroidetes;c__Bacteroidia;o__Bacteroidales;f__UBA7960;g__;s__
MPIJSP01F1.bin.67	83.84	2.56	280	1762629	30722	7321	d__Bacteria;p__Cloacimonadota;c__Cloacimonadia;o__Cloacimonadales;f__Cloacimonadaceae;g__;s__
MPIJSP01F1.bin.68	97.19	5.06	136	1070950	61987	10697	d__Bacteria;p__Firmicutes;c__Bacilli;o__RFN20;f__CAG-826;g__UBA1424;s__UBA1424
MPIJSP01F1.bin.7	100	0	54	2849402	319619	120198	d__Bacteria;p__Bacteroidetes;c__Bacteroidia;o__NS11-12g;f__UBA955;g__UBA6161;s__
MPIJSP01F1.bin.73	93.52	2.27	122	1725770	104517	22943	d__Bacteria;p__Actinobacteriota;c__Actinobacteria;o__Actinomycetales;f__Microbacteriaceae;g__73-13;s__
MPIJSP01F1.bin.76	93.11	3.31	423	3167638	40238	10051	d__Bacteria;p__Proteobacteria;c__Gammaproteobacteria;o__Burkholderiales;f__Burkholderiaceae;g__Hydrogenophaga;s__
MPIJSP01F1.bin.77	91.23	0.49	123	2113810	85293	31746	d__Bacteria;p__Bacteroidetes;c__Bacteroidia;o__Sphingobacteriales;f__Sphingobacteriaceae;g__;s__
MPIJSP01F1.bin.79	95.8	0.27	265	2362996	51931	13755	d__Bacteria;p__Bacteroidetes;c__Bacteroidia;o__Flavobacteriales;f__GCA-002722245;g__;s__
MPIJSP01F1.bin.82	83.7	2.03	199	1510197	48233	9232	d__Bacteria;p__Verrucomicrobiota;c__Kiritimatiellae;o__;f__;g__;s__
MPIJSP01F1.bin.94	87.7	0.87	96	2144169	110289	33578	d__Bacteria;p__Proteobacteria;c__Alphaproteobacteria;o__Micavibrionales;f__UBA2020;g__;s__
MPIJSP01F1.bin.97	94.07	0.25	51	3220671	319943	114971	d__Bacteria;p__Proteobacteria;c__Gammaproteobacteria;o__Pseudomonadales;f__Pseudohongiellaceae;g__Pseudohongiella;s__
MPIJSP02F1.bin.10	93.41	4.3	334	4353023	119795	20887	d__Bacteria;p__Bacteroidetes;c__Bacteroidia;o__Bacteroidales;f__FEN-979;g__;s__
MPIJSP02F1.bin.104	90.66	1.28	51	2420861	181978	78189	d__Bacteria;p__Fermentibacterota;c__Fermentibacteria;o__Fermentibacterales;f__Fermentibacteraceae;g__Fermentibacter;s__
MPIJSP02F1.bin.111	95.07	0	126	2216914	185310	30645	d__Archaea;p__Halobacterota;c__Methanomicrobia;o__Methanomicrobiales;f__Methanosphaerulaceae;g__;s__
MPIJSP02F1.bin.114	81.97	0.63	200	1849394	42162	12113	d__Bacteria;p__Bacteroidetes;c__Bacteroidia;o__Bacteroidales;f__BM520;g__;s__
MPIJSP02F1.bin.118	84	2.67	728	4395095	39057	7534	d__Bacteria;p__Riflebacteria;c__UBA8953;o__UBA8953;f__UBA8953;g__UBA8953;s__
MPIJSP02F1.bin.13	91.49	0.95	123	1479994	71555	18799	d__Bacteria;p__Firmicutes_A;c__Clostridia;o__Peptostreptococcales;f__Anaerovoracaceae;g__UBA1422;s__
MPIJSP02F1.bin.135	86.97	7.27	324	2580814	64606	10442	d__Bacteria;p__Chloroflexota;c__Anaerolineae;o__Anaerolineales;f__Anaerolineaceae;g__;s__
MPIJSP02F1.bin.143	89.29	5.6	417	2953709	48261	8849	d__Bacteria;p__Desulfobacterota;c__Syntrophorhabdia;o__Syntrophorhabdales;f__Syntrophorhabdaceae;g__Syntrophorhabdus;s__
MPIJSP02F1.bin.149	97.96	2.72	361	4552969	83204	20635	d__Bacteria;p__Verrucomicrobiota;c__Verrucomicrobiae;o__Verrucomicrobiales;f__Akkermansiaceae;g__;s__
MPIJSP02F1.bin.15	94.71	8.62	486	3378517	40986	9674	d__Bacteria;p__Bacteroidetes;c__Bacteroidia;o__Bacteroidales;f__Marinilabiliaceae;g__Cytophaga_A;s__
MPIJSP02F1.bin.155	89.08	8.1	261	2322610	51318	11768	d__Bacteria;p__Bacteroidetes;c__Bacteroidia;o__Bacteroidales;f__UBA932;g__DMER64;s__DMER64
MPIJSP02F1.bin.159	96.13	7.74	114	3235753	199653	57990	d__Bacteria;p__Desulfobacterota;c__Syntrophia;o__Syntrophales;f__Smithellaceae;g__Fen-1166;s__
MPIJSP02F1.bin.169	100	1.68	145	6038533	176551	63385	d__Bacteria;p__Hydrogenedentota;c__Hydrogenedentia;o__Hydrogenedentiales;f__;g__;s__
MPIJSP02F1.bin.185	95.37	7.02	535	6920790	88072	20196	d__Bacteria;p__Armatimonadota;c__UBA5377;o__UBA5377;f__UBA11051;g__;s__
MPIJSP02F1.bin.19	98.22	0.59	98	2957276	128514	48686	d__Bacteria;p__Desulfobacterota_A;c__Desulfovibrionia;o__Desulfovibrionales;f__Desulfovibrionaceae;g__Desulfovibrio;s__Desulfovibrio
MPIJSP02F1.bin.195	83.28	9.41	493	3615479	54596	9537	d__Bacteria;p__Bacteroidetes;c__Bacteroidia;o__Bacteroidales;f__Prolixibacteraceae;g__UBA1413;s__
MPIJSP02F1.bin.197	87.05	6.15	782	3257459	23727	4548	d__Bacteria;p__Acidobacteriota;c__UBA6911;o__UBA6911;f__UBA6911;g__;s__
MPIJSP02F1.bin.198	88.68	2.73	66	2902722	268346	61114	d__Bacteria;p__Verrucomicrobiota;c__Kiritimatiellae;o__LD1-PB3;f__Lenti-01;g__Lenti-01;s__
MPIJSP02F1.bin.199	98.12	4.23	266	2014664	54787	10080	d__Bacteria;p__Bacteroidetes;c__Bacteroidia;o__Bacteroidales;f__UBA1402;g__UBA8389;s__
MPIJSP02F1.bin.204	91.39	4.12	308	2562447	46849	12508	d__Bacteria;p__Verrucomicrobiota;c__Kiritimatiellae;o__LD1-PB3;f__Lenti-01;g__Lenti-01;s__
MPIJSP02F1.bin.207	85	2.58	282	2134675	61724	12284	d__Bacteria;p__Desulfobacterota;c__Desulfomonilia;o__UBA1062;f__UBA1062;g__UBA1062;s__
MPIJSP02F1.bin.211	99.02	0.78	102	2395532	112353	38206	d__Archaea;p__Halobacterota;c__Methanomicrobia;o__Methanomicrobiales;f__Methanospirillaceae;g__Methanospirillum;s__
MPIJSP02F1.bin.219	82.64	2.06	273	2602525	92154	14899	d__Bacteria;p__Bacteroidetes;c__Bacteroidia;o__Bacteroidales;f__WCHB1-69;g__;s__
MPIJSP02F1.bin.221	96.88	2.47	206	2451090	66517	20482	d__Archaea;p__Halobacterota;c__Methanomicrobia;o__Methanomicrobiales;f__Methanosphaerulaceae;g__;s__
MPIJSP02F1.bin.229	95.26	4.17	266	2685136	56344	15862	d__Bacteria;p__Actinobacteriota;c__Thermoleophilia;o__RBG-16-64-13;f__RBG-16-64-13;g__;s__
MPIJSP02F1.bin.23	92.77	3.42	15	3319221	836060	441377	d__Bacteria;p__Acidobacteriota;c__Aminicenantia;o__UBA2199;f__UBA2199;g__;s__
MPIJSP02F1.bin.246	94.98	1.82	240	2066614	50025	11428	d__Bacteria;p__Firmicutes_A;c__Clostridia;o__Christensenellales;f__CAG-138;g__Phil1;s__
MPIJSP02F1.bin.247	94.16	5.18	387	3446767	70579	12904	d__Bacteria;p__Desulfobacterota;c__Syntrophia;o__Syntrophales;f__PHBD01;g__PHBD01;s__
MPIJSP02F1.bin.29	90.32	3.58	283	3446766	93337	20253	d__Bacteria;p__Desulfobacterota;c__Syntrophorhabdia;o__Syntrophorhabdales;f__Syntrophorhabdaceae;g__;s__
MPIJSP02F1.bin.34	87.7	3.55	388	2802268	52913	9173	d__Bacteria;p__Bacteroidetes;c__Ignavibacteria;o__SJA-28;f__B-1AR;g__;s__
MPIJSP02F1.bin.38	87.01	6.99	398	3871194	45859	13431	d__Bacteria;p__Bacteroidetes;c__Bacteroidia;o__Bacteroidales;f__Prolixibacteraceae;g__;s__
MPIJSP02F1.bin.41	98.86	1.14	140	5479273	170130	61894	d__Bacteria;p__Planctomycetota;c__Phycisphaerae;o__SG8-4;f__SG8-4;g__PLanc-01;s__
MPIJSP02F1.bin.5	98.25	2.27	143	2752803	154123	42124	d__Bacteria;p__Spirochaetota;c__Spirochaetia;o__Treponematales;f__Treponemataceae;g__;s__
MPIJSP02F1.bin.50	81.86	2.13	236	1973761	49850	10274	d__Bacteria;p__Firmicutes_A;c__Clostridia;o__Saccharofermentanales;f__Saccharofermentanaceae;g__;s__
MPIJSP02F1.bin.62	91.03	4.26	304	2348472	35223	9715	d__Bacteria;p__Firmicutes_A;c__Clostridia;o__Saccharofermentanales;f__Saccharofermentanaceae;g__Firm-13;s__
MPIJSP02F1.bin.64	94.12	2.24	324	2887525	49534	12040	d__Bacteria;p__Bacteroidetes;c__Bacteroidia;o__Bacteroidales;f__Bacteroidaceae;g__Bacteroides_C;s__Bacteroides_C
MPIJSP02F1.bin.68	88.4	2.85	727	4719625	37043	7762	d__Bacteria;p__KSB1;c__UBA2214;o__UBA2214;f__UBA2214;g__;s__
MPIJSP02F1.bin.70	89.71	0	25	1763812	271620	118660	d__Bacteria;p__Firmicutes_A;c__Clostridia;o__Oscillospirales;f__Ruminococcaceae;g__;s__
MPIJSP02F1.bin.76	92.74	2.06	76	2907480	147206	53941	d__Bacteria;p__Verrucomicrobiota;c__Kiritimatiellae;o__LD1-PB3;f__Lenti-01;g__Lenti-01;s__
MPIJSP02F1.bin.78	96.55	3.76	196	3371238	81096	25458	d__Bacteria;p__Bacteroidetes;c__Bacteroidia;o__Bacteroidales;f__Tannerellaceae;g__Parabacteroides_A;s__Parabacteroides_A
MPIJSP02F1.bin.8	82.34	0.24	313	1999556	20536	7299	d__Bacteria;p__Firmicutes_A;c__Clostridia;o__Saccharofermentanales;f__Fastidiosipilaceae;g__;s__
MPIJSP02F1.bin.85	91.34	2.33	227	2161569	46624	13641	d__Bacteria;p__Bacteroidetes;c__Bacteroidia;o__Bacteroidales;f__WCHB1-69;g__UBA5429;s__
MPIJSP02F1.bin.90	90.05	2.96	94	2201189	135954	46979	d__Bacteria;p__Bacteroidetes;c__Bacteroidia;o__Bacteroidales;f__;g__;s__
MPIJSP02F1.bin.94	93.34	1.1	36	4424278	658891	190106	d__Bacteria;p__KSB1;c__UBA2214;o__UBA2214;f__UBA2214;g__;s__
MPIJSP02F1.bin.98	92.2	1.57	393	2930894	56484	9534	d__Bacteria;p__Bacteroidetes;c__Bacteroidia;o__Bacteroidales;f__Prolixibacteraceae;g__UBA1413;s__
MPIJSP04F1.bin.103	94.26	2.3	163	1696582	47408	14773	d__Bacteria;p__Cloacimonadota;c__Cloacimonadia;o__Cloacimonadales;f__Cloacimonadaceae;g__UBA5456;s__UBA5456
MPIJSP04F1.bin.104	92.83	0.7	155	2057697	69725	19064	d__Bacteria;p__Firmicutes_A;c__Clostridia;o__Christensenellales;f__CAG-138;g__;s__
MPIJSP04F1.bin.108	89.86	0.93	73	1897037	124437	35584	d__Bacteria;p__Firmicutes_A;c__Clostridia;o__Christensenellales;f__CAG-74;g__DTU024;s__
MPIJSP04F1.bin.113	98.38	1.65	94	1769435	142216	30831	d__Bacteria;p__Firmicutes_C;c__Negativicutes;o__Acidaminococcales;f__Acidaminococcaceae;g__;s__
MPIJSP04F1.bin.114	81.21	3.92	338	1845317	41338	6683	d__Bacteria;p__Bacteroidetes;c__Bacteroidia;o__Bacteroidales;f__WCHB1-69;g__UBA5429;s__UBA5429
MPIJSP04F1.bin.14	92.9	1.09	118	2416306	140839	38739	d__Bacteria;p__Bacteroidetes;c__Bacteroidia;o__Bacteroidales;f__Dysgonomonadaceae;g__Fermentimonas;s__Fermentimonas
MPIJSP04F1.bin.152	87.96	4.74	361	2466202	44176	8516	d__Bacteria;p__Bacteroidetes;c__Bacteroidia;o__Bacteroidales;f__Dysgonomonadaceae;g__Petrimonas;s__Petrimonas
MPIJSP04F1.bin.17	88.8	2.73	139	2302981	78358	25940	d__Bacteria;p__Bacteroidetes;c__Bacteroidia;o__Bacteroidales;f__Dysgonomonadaceae;g__Proteiniphilum;s__
MPIJSP04F1.bin.29	98.31	1.33	169	2516875	65695	23828	d__Bacteria;p__Proteobacteria;c__Gammaproteobacteria;o__Pseudomonadales;f__Moraxellaceae;g__Acinetobacter;s__
MPIJSP04F1.bin.30	80.27	2.69	356	2159748	23309	6956	d__Bacteria;p__Firmicutes_B;c__Syntrophomonadia;o__Syntrophomonadales;f__Syntrophomonadaceae;g__DTU018;s__
MPIJSP04F1.bin.33	80.89	0.65	415	2360238	32541	6692	d__Archaea;p__Halobacterota;c__Methanosarcinia;o__Methanosarcinales;f__Methanosarcinaceae;g__Methanosarcina;s__Methanosarcina
MPIJSP04F1.bin.35	95.19	0.3	212	3227415	67452	23619	d__Bacteria;p__Desulfobacterota;c__Desulfobulbia;o__Desulfobulbales;f__Desulfobulbaceae;g__;s__
MPIJSP04F1.bin.36	89.45	2.73	164	1940113	72358	15741	d__Bacteria;p__Chloroflexota;c__Anaerolineae;o__Anaerolineales;f__Anaerolineaceae;g__T78;s__T78
MPIJSP04F1.bin.41	98.84	5.44	297	4607107	114324	24602	d__Bacteria;p__Fibrobacterota;c__Chitinivibrionia;o__Chitinivibrionales;f__Chitinispirillaceae;g__;s__
MPIJSP04F1.bin.46	85.39	6.84	69	832647	88016	18181	d__Bacteria;p__Firmicutes;c__Bacilli;o__RF39;f__CAG-611;g__;s__
MPIJSP04F1.bin.47	85.22	0	345	2351955	45692	8270	d__Bacteria;p__Armatimonadota;c__UBA5829;o__UBA5829;f__UBA5829;g__;s__
MPIJSP04F1.bin.49	88.96	3.26	199	1984364	62982	15395	d__Bacteria;p__Firmicutes_A;c__Clostridia;o__Tissierellales;f__Sedimentibacteraceae;g__Sedimentibacter;s__
MPIJSP04F1.bin.6	90.11	2.22	415	2813150	28105	9015	d__Bacteria;p__Bacteroidetes;c__Bacteroidia;o__Bacteroidales;f__Prolixibacteraceae;g__Mariniphaga;s__
MPIJSP04F1.bin.60	94.63	0	97	2131714	87362	33923	d__Bacteria;p__Firmicutes_A;c__Clostridia;o__Oscillospirales;f__Acutalibacteraceae;g__UBA1425;s__
MPIJSP04F1.bin.68	80.38	4.37	170	1872232	51817	16259	d__Bacteria;p__Bacteroidetes;c__Bacteroidia;o__Bacteroidales;f__Dysgonomonadaceae;g__UBA2632;s__
MPIJSP04F1.bin.70	88.27	3.88	115	2769601	133059	38952	d__Bacteria;p__Firmicutes_G;c__SHA-98;o__DTUO25;f__DTU025;g__UBA5389;s__
MPIJSP04F1.bin.72	95.1	2.45	213	2954104	75800	20219	d__Bacteria;p__Firmicutes_A;c__Clostridia;o__Acetivibrionales;f__Ruminiclostridiaceae_A;g__Ruminiclostridium_B;s__
MPIJSP04F1.bin.88	91.13	3.07	170	1722658	44979	13575	d__Bacteria;p__Firmicutes_A;c__Clostridia;o__Peptostreptococcales;f__Anaerovoracaceae;g__UBA10908;s__
MPIJSP04F1.bin.93	97.58	4.3	186	3079356	106281	32403	d__Bacteria;p__Bacteroidetes;c__Bacteroidia;o__Bacteroidales;f__CG2-30-32-10;g__;s__
MPIJSP04F1.bin.94	96.43	3.62	360	2587910	42304	9674	d__Bacteria;p__Actinobacteriota;c__Actinobacteria;o__Mycobacteriales;f__Mycobacteriaceae;g__Corynebacterium;s__Corynebacterium
MPIJSP04F1.bin.96	91.14	4.81	343	3486779	69814	16140	d__Bacteria;p__Firmicutes_A;c__Clostridia;o__Acetivibrionales;f__Acetivibrionaceae;g__UBA1305;s__
MPIJSP04F1.bin.99	93.68	2.02	148	2081977	68633	21022	d__Bacteria;p__Firmicutes_A;c__Clostridia;o__Christensenellales;f__CAG-74;g__DTU024;s__
MPIJSP05F1.bin.101	86.84	1.22	139	1846590	70135	22934	d__Bacteria;p__Spirochaetota;c__Spirochaetia;o__Treponematales;f__Treponemataceae;g__Treponema_D;s__
MPIJSP05F1.bin.105	85.62	4.95	512	2900507	29047	6881	d__Archaea;p__Halobacterota;c__Methanosarcinia;o__Methanosarcinales;f__Methanosarcinaceae;g__Methanosarcina;s__Methanosarcina
MPIJSP05F1.bin.106	86.54	1.11	341	1930398	25634	6595	d__Bacteria;p__Bacteroidetes;c__Kapabacteria;o__Kapabacteriales;f__XYC2-FULL-35-21;g__;s__
MPIJSP05F1.bin.110	84.84	6.38	564	3155561	26571	6344	d__Bacteria;p__Bacteroidetes;c__Bacteroidia;o__Bacteroidales;f__Tannerellaceae;g__Parabacteroides_A;s__Parabacteroides_A
MPIJSP05F1.bin.114	92.43	2.39	151	2571692	114126	35592	d__Bacteria;p__UBP3;c__UBA1439;o__UBA1439;f__UBA1439;g__UBA1439;s__UBA1439
MPIJSP05F1.bin.115	96.86	1.99	247	2018365	44794	11505	d__Bacteria;p__Firmicutes_B;c__Syntrophomonadia;o__Syntrophomonadales;f__Syntrophomonadaceae;g__;s__
MPIJSP05F1.bin.116	88.71	6.08	415	2596988	35064	8231	d__Bacteria;p__Bacteroidetes;c__Bacteroidia;o__Bacteroidales;f__ML635J-15;g__Bact-19;s__
MPIJSP05F1.bin.117	98.6	1.4	91	2169456	158430	47116	d__Bacteria;p__Spirochaetota;c__Spirochaetia;o__Treponematales;f__Treponemataceae;g__;s__
MPIJSP05F1.bin.124	87.83	0.58	195	1508993	41502	9626	d__Bacteria;p__Firmicutes_A;c__Clostridia;o__Oscillospirales;f__Ruminococcaceae;g__;s__
MPIJSP05F1.bin.134	80.74	2.03	195	1043359	45276	6074	d__Bacteria;p__Synergistota;c__Synergistia;o__Synergistales;f__Synergistaceae;g__Syner-03;s__
MPIJSP05F1.bin.148	84.16	1.01	315	1705099	18111	6269	d__Bacteria;p__Firmicutes_A;c__Clostridia;o__Oscillospirales;f__Oscillospiraceae;g__;s__
MPIJSP05F1.bin.160	89.14	4.22	152	1553342	65755	17762	d__Bacteria;p__Firmicutes_A;c__Clostridia;o__Acetivibrionales;f__;g__;s__
MPIJSP05F1.bin.167	87.66	5.24	492	3336799	42824	8726	d__Bacteria;p__Bacteroidetes;c__Bacteroidia;o__Bacteroidales;f__vadinHA17;g__LD21;s__
MPIJSP05F1.bin.186	96.5	2.8	261	2271776	63979	12303	d__Bacteria;p__Firmicutes_A;c__Clostridia;o__Tissierellales;f__Tissierellaceae;g__UBA3583;s__
MPIJSP05F1.bin.193	95.37	2.61	250	1858018	34505	9665	d__Archaea;p__Halobacterota;c__Methanomicrobia;o__Methanomicrobiales;f__Methanoregulaceae;g__SD8;s__
MPIJSP05F1.bin.194	86.88	3.3	329	2067557	25660	7496	d__Bacteria;p__Firmicutes_A;c__Clostridia;o__Saccharofermentanales;f__Saccharofermentanaceae;g__;s__
MPIJSP05F1.bin.195	97.52	0.38	172	2217170	70264	18165	d__Bacteria;p__Firmicutes_A;c__Clostridia;o__Saccharofermentanales;f__Saccharofermentanaceae;g__;s__
MPIJSP05F1.bin.199	81.58	5.83	501	2433939	20141	5602	d__Bacteria;p__Desulfobacterota;c__Syntrophia;o__Syntrophales;f__UBA5619;g__UBA5619;s__
MPIJSP05F1.bin.20	93.41	1.65	274	1996057	55248	9187	d__Bacteria;p__Cloacimonadota;c__Cloacimonadia;o__Cloacimonadales;f__Cloacimonadaceae;g__;s__
MPIJSP05F1.bin.201	82.48	2.47	351	2061159	25657	7471	d__Bacteria;p__Proteobacteria;c__Gammaproteobacteria;o__Burkholderiales;f__Burkholderiaceae;g__Comamonas;s__
MPIJSP05F1.bin.26	93.34	1.47	271	2191478	51770	10044	d__Archaea;p__Halobacterota;c__Methanomicrobia;o__Methanomicrobiales;f__Methanosphaerulaceae;g__;s__
MPIJSP05F1.bin.35	90.56	2.49	77	1555541	75431	31832	d__Bacteria;p__Firmicutes_A;c__Clostridia;o__Christensenellales;f__CAG-138;g__;s__
MPIJSP05F1.bin.38	95.16	5.58	373	2839877	41024	10975	d__Bacteria;p__Bacteroidetes;c__Bacteroidia;o__Bacteroidales;f__vadinHA17;g__LD21;s__
MPIJSP05F1.bin.47	83.32	2.9	282	2007509	40812	8515	d__Bacteria;p__Cloacimonadota;c__Cloacimonadia;o__Cloacimonadales;f__Cloacimonadaceae;g__UBA4175;s__
MPIJSP05F1.bin.49	84.65	4.08	458	3021735	39690	8525	d__Bacteria;p__Verrucomicrobiota;c__Kiritimatiellae;o__LD1-PB3;f__Lenti-01;g__Lenti-01;s__
MPIJSP05F1.bin.60	86.94	3.46	305	1960872	25084	8378	d__Bacteria;p__Bacteroidetes;c__Bacteroidia;o__Bacteroidales;f__Dysgonomonadaceae;g__UBA2632;s__
MPIJSP05F1.bin.72	93.75	0.84	296	2080299	31302	8273	d__Bacteria;p__Firmicutes_A;c__Clostridia;o__Christensenellales;f__CAG-138;g__;s__
MPIJSP05F1.bin.73	81.81	5.81	366	2209943	31955	7634	d__Bacteria;p__Bacteroidetes;c__Bacteroidia;o__Bacteroidales;f__UBA932;g__DMER64;s__DMER64
MPIJSP05F1.bin.74	84	1.33	494	2490855	21650	5805	d__Bacteria;p__Riflebacteria;c__UBA8953;o__UBA8953;f__UBA8953;g__RUG334;s__
MPIJSP05F1.bin.90	97.79	3.37	297	3650601	103296	20235	d__Bacteria;p__Firmicutes_A;c__Clostridia;o__Acetivibrionales;f__Ruminiclostridiaceae_A;g__Ruminiclostridium_B;s__
MPIJSP05F1.bin.94	81.78	3.77	572	2226084	18155	4153	d__Bacteria;p__Desulfobacterota;c__Desulfobulbia;o__Desulfobulbales;f__Desulfobulbaceae;g__;s__
MPIJSP05F1.bin.96	91.8	2.68	272	1991929	63676	10900	d__Bacteria;p__Caldisericota;c__Caldisericia;o__UBA6126;f__UBA6126;g__UBA6126;s__
MPIJSP06F1.bin.108	82.55	8.05	719	3075675	21086	4606	d__Bacteria;p__Verrucomicrobiota;c__Kiritimatiellae;o__RFP12;f__UBA3636;g__;s__
MPIJSP06F1.bin.113	87.19	3.38	473	3169395	28978	7824	d__Bacteria;p__Verrucomicrobiota;c__Verrucomicrobiae;o__Opitutales;f__UBA4506;g__;s__
MPIJSP06F1.bin.114	87.84	1.58	293	2023660	36112	8728	d__Bacteria;p__Actinobacteriota;c__Actinobacteria;o__Actinomycetales;f__Microbacteriaceae;g__Leucobacter;s__
MPIJSP06F1.bin.117	85.05	6.42	446	3019822	49763	9126	d__Bacteria;p__Bacteroidetes;c__Bacteroidia;o__Bacteroidales;f__Porphyromonadaceae;g__;s__
MPIJSP06F1.bin.12	90.19	2.14	219	1843445	61898	11509	d__Bacteria;p__Bacteroidetes;c__Bacteroidia;o__Bacteroidales;f__UBA932;g__Bact-08;s__
MPIJSP06F1.bin.120	86.8	3.37	88	1056620	67891	21969	d__Bacteria;p__Firmicutes;c__Bacilli;o__RF39;f__CAG-1000;g__;s__
MPIJSP06F1.bin.121	90.87	3.49	434	3845894	53746	12090	d__Bacteria;p__Firmicutes_A;c__Clostridia;o__Acetivibrionales;f__Acetivibrionaceae;g__UBA1305;s__
MPIJSP06F1.bin.122	86.65	0	268	2200789	55100	10916	d__Bacteria;p__Actinobacteriota;c__Coriobacteriia;o__Coriobacteriales;f__Eggerthellaceae;g__Gordonibacter;s__
MPIJSP06F1.bin.124	82.45	6.09	89	802898	51959	13369	d__Bacteria;p__Patescibacteria;c__ABY1;o__BM507;f__UBA12465;g__;s__
MPIJSP06F1.bin.126	98.23	0	121	2488008	155000	32701	d__Bacteria;p__Firmicutes_A;c__Clostridia;o__Saccharofermentanales;f__Saccharofermentanaceae;g__Firm-13;s__
MPIJSP06F1.bin.13	95.53	2.89	201	2026610	51919	13470	d__Bacteria;p__Firmicutes_A;c__Clostridia;o__Eubacteriales;f__Anaerofustaceae;g__;s__
MPIJSP06F1.bin.132	82.24	6	427	2585315	36865	7038	d__Bacteria;p__Proteobacteria;c__Gammaproteobacteria;o__Burkholderiales;f__Burkholderiaceae;g__Comamonas;s__
MPIJSP06F1.bin.134	82.29	6.52	370	2317092	29637	8401	d__Bacteria;p__Bacteroidetes;c__Bacteroidia;o__Bacteroidales;f__WCHB1-69;g__;s__
MPIJSP06F1.bin.14	96	1.44	64	2182137	131068	47978	d__Bacteria;p__Proteobacteria;c__Gammaproteobacteria;o__Burkholderiales;f__Burkholderiaceae;g__Lampropedia;s__
MPIJSP06F1.bin.154	81.13	3.65	277	1869074	40694	8127	d__Bacteria;p__Firmicutes_B;c__Syntrophomonadia;o__Syntrophomonadales;f__Syntrophomonadaceae;g__UBA4844;s__
MPIJSP06F1.bin.164	84.03	2.45	246	1458751	27046	6787	d__Bacteria;p__Firmicutes_C;c__Negativicutes;o__Acidaminococcales;f__;g__;s__
MPIJSP06F1.bin.17	81.18	4.32	440	2706063	23256	7358	d__Bacteria;p__Bacteroidetes;c__Bacteroidia;o__Bacteroidales;f__Tannerellaceae;g__Parabacteroides_A;s__Parabacteroides_A
MPIJSP06F1.bin.172	93.82	3.56	347	2206868	34239	8206	d__Bacteria;p__Bacteroidetes;c__Bacteroidia;o__Bacteroidales;f__ML635J-15;g__Bact-19;s__
MPIJSP06F1.bin.173	81.03	5.01	180	1937246	52545	16535	d__Bacteria;p__Bacteroidetes;c__Bacteroidia;o__Bacteroidales;f__Bacteroidaceae;g__UBA1179;s__
MPIJSP06F1.bin.174	89.76	0.94	70	1269975	241184	25479	d__Bacteria;p__Firmicutes;c__Bacilli;o__Erysipelotrichales;f__Erysipelotrichaceae;g__UBA6182;s__
MPIJSP06F1.bin.175	92.39	2.36	208	2275023	53299	16306	d__Bacteria;p__Proteobacteria;c__Gammaproteobacteria;o__Pseudomonadales;f__Pseudomonadaceae;g__Thiopseudomonas;s__
MPIJSP06F1.bin.176	90.91	0	39	2079136	245561	94446	d__Bacteria;p__Bacteroidetes;c__Bacteroidia;o__Sphingobacteriales;f__Sphingobacteriaceae;g__Pedobacter;s__
MPIJSP06F1.bin.178	85.79	3.21	221	1550142	32231	9436	d__Bacteria;p__Actinobacteriota;c__Actinobacteria;o__Propionibacteriales;f__Nocardioidaceae;g__;s__
MPIJSP06F1.bin.192	95.91	0	62	1742597	111377	70111	d__Bacteria;p__Actinobacteriota;c__Actinobacteria;o__Actinomycetales;f__Microbacteriaceae;g__Leucobacter;s__
MPIJSP06F1.bin.198	97.97	2.03	60	1776574	100292	49106	d__Bacteria;p__Campylobacterota;c__Campylobacteria;o__Campylobacterales;f__Sulfurimonadaceae;g__;s__
MPIJSP06F1.bin.199	93.55	1.96	46	2263423	183057	82196	d__Bacteria;p__Desulfobacterota;c__Syntrophia;o__Syntrophales;f__Smithellaceae;g__UBA8904;s__
MPIJSP06F1.bin.204	87.19	2.1	298	2043350	31240	8448	d__Bacteria;p__Firmicutes_A;c__Clostridia;o__Christensenellales;f__CAG-138;g__;s__
MPIJSP06F1.bin.207	84.63	3.15	386	2631440	37507	8745	d__Bacteria;p__Verrucomicrobiota;c__Kiritimatiellae;o__LD1-PB3;f__Lenti-01;g__Lenti-01;s__
MPIJSP06F1.bin.214	96.67	1.19	84	2009860	105347	42189	d__Bacteria;p__Bacteroidetes;c__Bacteroidia;o__Sphingobacteriales;f__Sphingobacteriaceae;g__;s__
MPIJSP06F1.bin.215	92.65	5.66	327	2459645	34161	9983	d__Bacteria;p__Proteobacteria;c__Gammaproteobacteria;o__Burkholderiales;f__Burkholderiaceae;g__Pusillimonas;s__
MPIJSP06F1.bin.216	96.96	1.75	213	3699596	126243	31650	d__Bacteria;p__Firmicutes_A;c__Clostridia;o__Acetivibrionales;f__Ruminiclostridiaceae_A;g__Ruminiclostridium_B;s__
MPIJSP06F1.bin.220	90.62	0.1	198	1889275	56751	12293	d__Bacteria;p__Cloacimonadota;c__Cloacimonadia;o__Cloacimonadales;f__Cloacimonadaceae;g__;s__
MPIJSP06F1.bin.224	95.35	1.4	116	2215583	167459	36930	d__Bacteria;p__Spirochaetota;c__Spirochaetia;o__Treponematales;f__Treponemataceae;g__Treponema_D;s__
MPIJSP06F1.bin.228	83.71	2.25	93	822492	39136	13186	d__Bacteria;p__Firmicutes;c__Bacilli;o__RF39;f__CAG-1000;g__;s__
MPIJSP06F1.bin.23	87.08	0.22	63	825979	45929	17215	d__Bacteria;p__Firmicutes;c__Bacilli;o__RF39;f__CAG-1000;g__;s__
MPIJSP06F1.bin.230	94.15	0	107	1602045	81517	22042	d__Bacteria;p__Actinobacteriota;c__Actinobacteria;o__Actinomycetales;f__Microbacteriaceae;g__Leucobacter;s__
MPIJSP06F1.bin.232	97.91	0.44	49	2627047	213176	78695	d__Bacteria;p__Proteobacteria;c__Alphaproteobacteria;o__Sphingomonadales;f__Sphingomonadaceae;g__Novosphingobium;s__
MPIJSP06F1.bin.24	85.65	0	80	1961665	148951	37977	d__Bacteria;p__Firmicutes_A;c__Clostridia;o__Christensenellales;f__CAG-138;g__;s__
MPIJSP06F1.bin.247	93.85	1.06	251	1977487	38692	10191	d__Bacteria;p__Firmicutes_A;c__Clostridia;o__Saccharofermentanales;f__Saccharofermentanaceae;g__;s__
MPIJSP06F1.bin.252	80.33	4.55	328	1770452	24072	6449	d__Bacteria;p__Firmicutes_A;c__Clostridia;o__Christensenellales;f__CAG-138;g__;s__
MPIJSP06F1.bin.39	90.38	1.76	114	1720818	68031	23108	d__Bacteria;p__Firmicutes_A;c__Clostridia;o__Eubacteriales;f__Anaerofustaceae;g__;s__
MPIJSP06F1.bin.40	87.42	2.5	182	1551918	86825	11173	d__Bacteria;p__Firmicutes_A;c__Clostridia;o__Peptostreptococcales;f__Anaerovoracaceae;g__UBA10908;s__
MPIJSP06F1.bin.51	92.82	1.2	247	2236174	41707	12288	d__Bacteria;p__Bacteroidetes;c__Bacteroidia;o__Bacteroidales;f__Dysgonomonadaceae;g__Petrimonas;s__
MPIJSP06F1.bin.53	91.29	4.47	405	2675836	37475	8474	d__Bacteria;p__Desulfobacterota;c__Syntrophia;o__Syntrophales;f__Smithellaceae;g__UBA8904;s__
MPIJSP06F1.bin.57	96.23	3.87	137	1396467	49729	16007	d__Bacteria;p__Firmicutes;c__Bacilli;o__Erysipelotrichales;f__Erysipelotrichaceae;g__;s__
MPIJSP06F1.bin.61	94.37	8.24	208	2378952	59097	18629	d__Bacteria;p__Firmicutes_B;c__Syntrophomonadia;o__Syntrophomonadales;f__Syntrophomonadaceae;g__;s__
MPIJSP06F1.bin.63	93.75	1.29	203	2232677	67356	15736	d__Bacteria;p__Desulfobacterota_A;c__Desulfovibrionia;o__Desulfovibrionales;f__Desulfomicrobiaceae;g__;s__
MPIJSP06F1.bin.66	99.46	0	65	2564257	210035	73299	d__Bacteria;p__Bacteroidetes;c__Bacteroidia;o__Flavobacteriales;f__Crocinitomicaceae;g__40-80;s__
MPIJSP06F1.bin.7	85.96	1.12	64	821767	77254	22524	d__Bacteria;p__Firmicutes;c__Bacilli;o__RF39;f__CAG-1000;g__;s__
MPIJSP06F1.bin.71	94.64	7.69	336	2204864	40407	8186	d__Bacteria;p__Firmicutes_A;c__Clostridia;o__Tissierellales;f__Tissierellaceae;g__UBA3583;s__
MPIJSP06F1.bin.76	89.2	4.03	209	1618187	61351	10857	d__Bacteria;p__Firmicutes_A;c__Clostridia;o__Lutisporales;f__Lutisporaceae;g__;s__
MPIJSP06F1.bin.79	92.58	1	177	2058122	64016	17116	d__Bacteria;p__Desulfuromonadota;c__Desulfuromonadia;o__Geobacterales;f__Pelobacteraceae;g__Geobacter_C;s__
MPIJSP06F1.bin.82	87.62	2.42	274	2068514	64471	10976	d__Bacteria;p__Bacteroidetes;c__Bacteroidia;o__Flavobacteriales;f__GCA-002722245;g__;s__
MPIJSP06F1.bin.83	88.57	5.66	364	1824473	23420	5675	d__Bacteria;p__Campylobacterota;c__Campylobacteria;o__Campylobacterales;f__Arcobacteraceae;g__Aliarcobacter;s__Aliarcobacter
MPIJSP06F1.bin.90	90.26	7.94	492	3145695	41159	8224	d__Bacteria;p__Proteobacteria;c__Gammaproteobacteria;o__Burkholderiales;f__Rhodocyclaceae;g__Thauera;s__
MPIJSP07F1.bin.1	85.03	2.59	109	1292384	115727	19457	d__Bacteria;p__Patescibacteria;c__Gracilibacteria;o__BD1-5;f__UBA6164;g__UBA5194;s__
MPIJSP07F1.bin.106	92.98	0.82	129	2087743	85578	25397	d__Archaea;p__Halobacterota;c__Methanomicrobia;o__Methanomicrobiales;f__Methanospirillaceae;g__;s__
MPIJSP07F1.bin.107	94.35	0	78	2340976	120129	52643	d__Bacteria;p__Bacteroidetes;c__Bacteroidia;o__Bacteroidales;f__BM520;g__;s__
MPIJSP07F1.bin.112	94	7.94	210	1119193	22378	6243	d__Bacteria;p__Firmicutes;c__Bacilli;o__Acholeplasmatales;f__Acholeplasmataceae;g__UBA2284;s__
MPIJSP07F1.bin.113	82.17	9.03	390	2251346	46888	7014	d__Bacteria;p__Firmicutes_A;c__Clostridia;o__Tissierellales;f__Sedimentibacteraceae;g__Sedimentibacter;s__
MPIJSP07F1.bin.114	97.58	1.31	137	2798074	133417	45427	d__Archaea;p__Halobacterota;c__Methanomicrobia;o__Methanomicrobiales;f__Methanospirillaceae;g__Methanospirillum;s__
MPIJSP07F1.bin.115	92.88	3.36	143	965433	21696	8768	d__Archaea;p__Thermoplasmatota;c__Thermoplasmata;o__Methanomassiliicoccales;f__Methanomethylophilaceae;g__UBA328;s__
MPIJSP07F1.bin.13	97.04	2.22	203	2153885	74855	15776	d__Bacteria;p__Firmicutes_B;c__Desulfotomaculia;o__Desulfotomaculales;f__Pelotomaculaceae;g__UBA4789;s__
MPIJSP07F1.bin.131	88.6	0.54	204	1822181	53204	12940	d__Bacteria;p__Bacteroidetes;c__Bacteroidia;o__Bacteroidales;f__WCHB1-69;g__UBA5429;s__UBA5429
MPIJSP07F1.bin.133	85.38	3.67	291	1637411	28005	6790	d__Bacteria;p__Firmicutes_D;c__UBA994;o__;f__;g__;s__
MPIJSP07F1.bin.134	82.86	0.35	156	1417924	117331	12897	d__Bacteria;p__Firmicutes_A;c__Clostridia;o__Peptostreptococcales;f__Anaerovoracaceae;g__UBA10908;s__
MPIJSP07F1.bin.141	97.14	0.48	88	1781261	178630	40211	d__Bacteria;p__Firmicutes;c__Bacilli;o__Erysipelotrichales;f__Erysipelotrichaceae;g__UBA9076;s__
MPIJSP07F1.bin.152	96.46	3.77	211	1560726	55427	9822	d__Bacteria;p__Firmicutes;c__Bacilli;o__Erysipelotrichales;f__Erysipelotrichaceae;g__UBA2212;s__
MPIJSP07F1.bin.155	86.17	3.99	358	1549361	18179	4701	d__Bacteria;p__Campylobacterota;c__Campylobacteria;o__Campylobacterales;f__Arcobacteraceae;g__Aliarcobacter;s__Aliarcobacter
MPIJSP07F1.bin.165	81.63	2.01	231	1387735	30533	7873	d__Bacteria;p__Firmicutes_A;c__Clostridia;o__Oscillospirales;f__Ruminococcaceae;g__;s__
MPIJSP07F1.bin.170	92.9	2	248	3123004	57905	18941	d__Bacteria;p__Desulfobacterota;c__Syntrophorhabdia;o__Syntrophorhabdales;f__Syntrophorhabdaceae;g__Delta-02;s__
MPIJSP07F1.bin.174	98.06	3.87	331	2814155	42702	11285	d__Bacteria;p__Desulfobacterota;c__Desulfobacteria;o__Desulfobacterales;f__Desulfobacteraceae;g__Desulfobacterium_B;s__
MPIJSP07F1.bin.175	88.53	1.48	221	1545174	30961	8761	d__Bacteria;p__Firmicutes_A;c__Clostridia;o__Oscillospirales;f__Ruminococcaceae;g__;s__
MPIJSP07F1.bin.178	95.89	0.32	147	2342334	102598	24103	d__Bacteria;p__Firmicutes_B;c__Desulfotomaculia;o__Desulfotomaculales;f__Pelotomaculaceae;g__UBA4789;s__
MPIJSP07F1.bin.187	94.23	0.96	69	1784181	186422	38248	d__Bacteria;p__Firmicutes_A;c__Clostridia;o__Christensenellales;f__CAG-138;g__UBA3792;s__
MPIJSP07F1.bin.189	94.67	0.67	67	946239	72909	24907	d__Bacteria;p__Firmicutes;c__Bacilli;o__ML615J-28;f__;g__;s__
MPIJSP07F1.bin.192	85.93	1.12	120	1309858	66756	22341	d__Bacteria;p__Firmicutes_A;c__Clostridia;o__Saccharofermentanales;f__DTU023;g__UBA4923;s__
MPIJSP07F1.bin.200	85.59	2.31	358	2055084	33364	6875	d__Bacteria;p__Synergistota;c__Synergistia;o__Synergistales;f__Aminobacteriaceae;g__Syner-01;s__
MPIJSP07F1.bin.209	91.89	0.71	166	3384201	138017	38041	d__Bacteria;p__Verrucomicrobiota;c__Kiritimatiellae;o__;f__;g__;s__
MPIJSP07F1.bin.219	87.84	5.07	423	3363469	48735	10678	d__Bacteria;p__Verrucomicrobiota;c__Kiritimatiellae;o__;f__;g__;s__
MPIJSP07F1.bin.234	93.18	0.1	396	2538030	27558	7771	d__Bacteria;p__Spirochaetota;c__Spirochaetia;o__Sphaerochaetales;f__Sphaerochaetaceae;g__Sphaerochaeta;s__
MPIJSP07F1.bin.24	94.46	0.45	141	912710	23721	7354	d__Bacteria;p__Firmicutes;c__Bacilli;o__Erysipelotrichales;f__Erysipelotrichaceae;g__;s__
MPIJSP07F1.bin.25	85.67	4	373	2824414	65261	10915	d__Bacteria;p__Bacteroidetes;c__Bacteroidia;o__Bacteroidales;f__TTA-H9;g__;s__
MPIJSP07F1.bin.30	94.62	0.7	76	2091892	116226	38631	d__Bacteria;p__Firmicutes_A;c__Clostridia;o__Christensenellales;f__CAG-138;g__;s__
MPIJSP07F1.bin.31	91.73	2.48	150	1509396	39449	14612	d__Bacteria;p__Firmicutes_A;c__Clostridia;o__Peptostreptococcales;f__Anaerovoracaceae;g__UBA1191;s__
MPIJSP07F1.bin.37	98.31	0	145	1740250	68723	15539	d__Bacteria;p__Synergistota;c__Synergistia;o__Synergistales;f__Synergistaceae;g__Syner-03;s__
MPIJSP07F1.bin.4	80.37	3.16	574	3212780	33007	6327	d__Bacteria;p__Bacteroidetes;c__Bacteroidia;o__Bacteroidales;f__Tannerellaceae;g__Parabacteroides_A;s__Parabacteroides_A
MPIJSP07F1.bin.41	81.73	0.67	389	2013265	23419	5838	d__Bacteria;p__Firmicutes_A;c__Clostridia;o__Oscillospirales;f__Acutalibacteraceae;g__UBA1447;s__
MPIJSP07F1.bin.46	95.42	1.96	392	3480197	55641	12548	d__Archaea;p__Halobacterota;c__Methanosarcinia;o__Methanosarcinales;f__Methanosarcinaceae;g__Methanosarcina;s__Methanosarcina
MPIJSP07F1.bin.47	88.58	0.52	333	2323634	39293	9579	d__Bacteria;p__Firmicutes_A;c__Clostridia;o__Tissierellales;f__Sedimentibacteraceae;g__Sedimentibacter;s__
MPIJSP07F1.bin.56	83.36	3.85	377	2161450	25256	7384	d__Bacteria;p__Firmicutes_A;c__Clostridia;o__Saccharofermentanales;f__UBA5734;g__UBA5734;s__
MPIJSP07F1.bin.61	93.44	1.09	240	2862991	72232	16746	d__Bacteria;p__Bacteroidetes;c__Bacteroidia;o__Bacteroidales;f__Dysgonomonadaceae;g__UBA2632;s__
MPIJSP07F1.bin.64	91.56	3.07	196	1574638	37412	10628	d__Bacteria;p__Firmicutes_A;c__Clostridia;o__Peptostreptococcales;f__Anaerovoracaceae;g__;s__
MPIJSP07F1.bin.66	85.97	0.77	146	1345180	43489	13148	d__Bacteria;p__Firmicutes_A;c__Clostridia;o__Saccharofermentanales;f__DTU023;g__UBA4923;s__UBA4923
MPIJSP07F1.bin.73	88.01	2.06	68	2708268	167059	87952	d__Bacteria;p__Verrucomicrobiota;c__Kiritimatiellae;o__LD1-PB3;f__Lenti-01;g__Lenti-01;s__
MPIJSP07F1.bin.76	93.53	3.85	273	2800249	179849	20513	d__Bacteria;p__Spirochaetota;c__Spirochaetia;o__Treponematales;f__Treponemataceae;g__Treponema_D;s__
MPIJSP07F1.bin.79	89.86	1.18	27	1671809	213209	149757	d__Bacteria;p__Verrucomicrobiota;c__Kiritimatiellae;o__;f__;g__;s__
MPIJSP07F1.bin.99	90.19	1.42	89	1922753	101659	36596	d__Bacteria;p__Firmicutes_A;c__Clostridia;o__Saccharofermentanales;f__Mageeibacillaceae;g__;s__
MPIJXP01F1.bin.1	85.61	1.71	194	1498470	29435	9245	d__Bacteria;p__Firmicutes_A;c__Clostridia;o__Saccharofermentanales;f__DTU023;g__DTU032;s__
MPIJXP01F1.bin.104	91.26	2.19	284	2429382	69853	10778	d__Bacteria;p__Bacteroidetes;c__Bacteroidia;o__Bacteroidales;f__Dysgonomonadaceae;g__Fermentimonas;s__
MPIJXP01F1.bin.106	90.32	2.69	291	2839962	57048	14616	d__Bacteria;p__Bacteroidetes;c__Bacteroidia;o__Bacteroidales;f__Prolixibacteraceae;g__Mariniphaga;s__
MPIJXP01F1.bin.110	92.79	4.03	153	2279044	114885	25324	d__Bacteria;p__Firmicutes_A;c__Clostridia;o__Lachnospirales;f__Lachnospiraceae;g__Herbinix;s__
MPIJXP01F1.bin.114	90.69	0.33	61	2889180	242263	77395	d__Archaea;p__Halobacterota;c__Methanosarcinia;o__Methanosarcinales;f__Methanosarcinaceae;g__Methanosarcina;s__Methanosarcina
MPIJXP01F1.bin.131	83.78	1.23	157	1807870	73636	19149	d__Bacteria;p__Firmicutes_A;c__Clostridia;o__Lachnospirales;f__Lachnospiraceae;g__;s__
MPIJXP01F1.bin.132	98.57	1.93	166	2783309	100269	27785	d__Bacteria;p__Bacteroidetes;c__Bacteroidia;o__Bacteroidales;f__vadinHA17;g__LD21;s__
MPIJXP01F1.bin.138	92.99	2.27	198	1758464	63427	12098	d__Bacteria;p__Firmicutes_A;c__Clostridia;o__Tissierellales;f__Tissierellaceae;g__Varibaculum_A;s__
MPIJXP01F1.bin.150	84.82	4.03	449	2511684	24330	6541	d__Bacteria;p__Bacteroidetes;c__Bacteroidia;o__Bacteroidales;f__Prolixibacteraceae;g__Mariniphaga;s__
MPIJXP01F1.bin.154	93.17	7.72	162	2547455	92293	26259	d__Bacteria;p__Firmicutes_A;c__Clostridia;o__Lachnospirales;f__Lachnospiraceae;g__Herbinix;s__
MPIJXP01F1.bin.162	86	0.79	96	857313	48954	11694	d__Bacteria;p__Firmicutes;c__Bacilli;o__Acholeplasmatales;f__Acholeplasmataceae_A;g__UBA5409;s__UBA5409
MPIJXP01F1.bin.163	95.7	5.82	335	2575222	31399	10294	d__Bacteria;p__Bacteroidetes;c__Bacteroidia;o__Bacteroidales;f__Prolixibacteraceae;g__;s__
MPIJXP01F1.bin.165	89.36	1.06	25	1693219	262404	105383	d__Bacteria;p__Firmicutes_A;c__Clostridia;o__Saccharofermentanales;f__DTU023;g__UBA4923;s__
MPIJXP01F1.bin.175	95.04	2.13	90	1470228	77426	24048	d__Bacteria;p__Firmicutes_A;c__Clostridia;o__Peptostreptococcales;f__Anaerovoracaceae;g__RUG754;s__
MPIJXP01F1.bin.187	80.61	6.04	147	1789349	49977	16457	d__Bacteria;p__Cloacimonadota;c__Cloacimonadia;o__Cloacimonadales;f__Cloacimonadaceae;g__;s__
MPIJXP01F1.bin.21	91.89	0.71	135	2591136	73496	29145	d__Bacteria;p__Verrucomicrobiota;c__Kiritimatiellae;o__RFP12;f__;g__;s__
MPIJXP01F1.bin.26	93.81	1.1	73	1800163	182345	67078	d__Bacteria;p__Bacteroidetes;c__Bacteroidia;o__Bacteroidales;f__UBA932;g__RC9;s__
MPIJXP01F1.bin.49	85.82	3.25	83	1085968	50532	24113	d__Bacteria;p__Firmicutes_A;c__Clostridia;o__Peptostreptococcales;f__Anaerovoracaceae;g__Mogibacterium;s__Mogibacterium
MPIJXP01F1.bin.61	91.19	6.05	302	2432014	60777	12402	d__Bacteria;p__Firmicutes_A;c__Clostridia;o__Lutisporales;f__Lutisporaceae;g__;s__
MPIJXP01F1.bin.62	85.19	1.55	201	1702356	34724	10984	d__Bacteria;p__Firmicutes_A;c__Clostridia;o__Christensenellales;f__CAG-74;g__DTU024;s__
MPIJXP01F1.bin.66	89.61	0.97	22	1899659	291086	125203	d__Bacteria;p__Firmicutes_A;c__Clostridia;o__Lachnospirales;f__Lachnospiraceae;g__UBA2868;s__
MPIJXP01F1.bin.7	90.43	3.3	323	2461913	33483	9671	d__Bacteria;p__Fibrobacterota;c__Fibrobacteria;o__Fibrobacterales;f__Fibrobacteraceae;g__Fibro-01;s__Fibro-01
MPIJXP01F1.bin.73	88.23	6.99	255	2105802	76203	11981	d__Bacteria;p__Firmicutes_A;c__Clostridia;o__;f__;g__;s__
MPIJXP01F1.bin.89	95.17	0.67	52	1969527	112349	57169	d__Bacteria;p__Firmicutes_A;c__Clostridia;o__Oscillospirales;f__CAG-382;g__;s__
MPIJXP01F1.bin.93	85.69	0.7	330	2243605	33052	7848	d__Bacteria;p__Firmicutes_A;c__Clostridia;o__UBA1212;f__UBA1257;g__;s__
MPIJXP01F1.bin.96	84.73	1.69	80	931130	58773	20020	d__Bacteria;p__Firmicutes;c__Bacilli;o__RF39;f__CAG-1000;g__;s__
MPIJXP02F1.bin.1	85.42	3	115	1362909	89116	17680	d__Bacteria;p__Firmicutes;c__Bacilli;o__Erysipelotrichales;f__Erysipelotrichaceae;g__;s__
MPIJXP02F1.bin.10	96.09	0.96	142	2273805	74263	25263	d__Bacteria;p__Firmicutes_A;c__Clostridia;o__Lachnospirales;f__Lachnospiraceae;g__Herbinix;s__
MPIJXP02F1.bin.101	87.42	2.73	273	1747112	39119	7868	d__Bacteria;p__Bacteroidetes;c__Bacteroidia;o__Bacteroidales;f__Dysgonomonadaceae;g__UBA4179;s__UBA4179
MPIJXP02F1.bin.103	94.62	0.81	126	1986886	114698	25271	d__Bacteria;p__Firmicutes_A;c__;o__;f__;g__;s__
MPIJXP02F1.bin.104	90.06	3.43	196	2201589	62651	17231	d__Bacteria;p__Firmicutes_G;c__UBA4882;o__UBA10575;f__UBA10575;g__UBA11021;s__
MPIJXP02F1.bin.108	83.54	2.81	251	2109356	60256	11128	d__Bacteria;p__Firmicutes_B;c__Syntrophomonadia;o__Syntrophomonadales;f__Syntrophomonadaceae;g__DTU018;s__DTU018
MPIJXP02F1.bin.113	81.31	2.5	353	2340967	31520	7226	d__Bacteria;p__Firmicutes_G;c__SHA-98;o__DTUO25;f__DTU025;g__UBA10085;s__
MPIJXP02F1.bin.114	98.66	2.69	109	2640306	152890	53496	d__Bacteria;p__Bacteroidetes;c__Bacteroidia;o__Bacteroidales;f__UBA1715;g__;s__
MPIJXP02F1.bin.116	94.76	2.76	158	2828870	120869	24906	d__Bacteria;p__Firmicutes_A;c__Clostridia;o__Acetivibrionales;f__Acetivibrionaceae;g__DTU013;s__
MPIJXP02F1.bin.118	94.12	1.01	98	2199639	111318	32348	d__Bacteria;p__Firmicutes_G;c__DTU065;o__DTU065;f__DTU065;g__DTU065;s__DTU065
MPIJXP02F1.bin.12	94.68	0.59	108	1462114	74641	32498	d__Bacteria;p__Firmicutes_A;c__Clostridia;o__Saccharofermentanales;f__DTU023;g__UBA5436;s__UBA5436
MPIJXP02F1.bin.120	89.89	1.12	80	1075476	54197	21806	d__Bacteria;p__Firmicutes;c__Bacilli;o__RF39;f__CAG-822;g__UBA5364;s__
MPIJXP02F1.bin.121	94.06	0.72	273	2680110	53636	14005	d__Bacteria;p__Firmicutes_A;c__Clostridia;o__Acetivibrionales;f__Ruminiclostridiaceae_A;g__DTU059;s__
MPIJXP02F1.bin.122	87.75	3.27	75	1961123	167551	42557	d__Archaea;p__Halobacterota;c__Methanomicrobia;o__Methanomicrobiales;f__Methanocullaceae;g__Methanoculleus;s__
MPIJXP02F1.bin.125	91.38	5.96	229	2098284	43118	11918	d__Bacteria;p__Firmicutes_E;c__DTU015;o__D8A-2;f__D2;g__UBA3951;s__
MPIJXP02F1.bin.129	86.19	1.27	274	1789831	29636	7582	d__Bacteria;p__Firmicutes;c__Bacilli;o__Erysipelotrichales;f__Erysipelotrichaceae;g__Solobacterium;s__
MPIJXP02F1.bin.13	99.66	0.67	153	2913044	104232	35112	d__Bacteria;p__Firmicutes_A;c__Clostridia;o__Acetivibrionales;f__Acetivibrionaceae;g__Herbivorax;s__
MPIJXP02F1.bin.131	89.6	1.77	202	2097277	86909	14667	d__Bacteria;p__Firmicutes_G;c__UBA4882;o__UBA10575;f__UBA10575;g__UBA11021;s__
MPIJXP02F1.bin.132	88.98	0	140	2438214	133822	23280	d__Bacteria;p__Firmicutes_D;c__Dethiobacteria;o__DTU022;f__DTU022;g__;s__
MPIJXP02F1.bin.133	93.22	1.69	89	2338445	158205	45264	d__Bacteria;p__Firmicutes_G;c__Limnochordia;o__DTU010;f__DTU012;g__DTU012;s__
MPIJXP02F1.bin.138	86.39	1.52	215	2148961	82589	13363	d__Bacteria;p__Firmicutes_A;c__Clostridia;o__Acetivibrionales;f__Acetivibrionaceae;g__DTU013;s__DTU013
MPIJXP02F1.bin.139	88	0	32	829707	160553	35350	d__Bacteria;p__Firmicutes;c__Bacilli;o__RF39;f__;g__;s__
MPIJXP02F1.bin.140	84.5	6.98	197	1458094	44428	9500	d__Bacteria;p__Firmicutes;c__Bacilli;o__Erysipelotrichales;f__Erysipelotrichaceae;g__;s__
MPIJXP02F1.bin.148	90.24	0.16	83	1632737	78346	25927	d__Bacteria;p__Bacteroidetes;c__Bacteroidia;o__Bacteroidales;f__UBA932;g__RC9;s__
MPIJXP02F1.bin.153	91.16	0.13	20	1992953	272826	178057	d__Bacteria;p__Firmicutes_A;c__Clostridia;o__Oscillospirales;f__CAG-272;g__DTU064;s__
MPIJXP02F1.bin.155	82.09	2.94	475	1999944	14486	4737	d__Bacteria;p__Actinobacteriota;c__Actinobacteria;o__Mycobacteriales;f__Mycobacteriaceae;g__Corynebacterium;s__Corynebacterium
MPIJXP02F1.bin.156	86.19	1.54	85	1628341	71841	36297	d__Bacteria;p__Bacteroidetes;c__Bacteroidia;o__Bacteroidales;f__UBA932;g__RC9;s__
MPIJXP02F1.bin.158	95.27	3.96	264	1869024	34405	9679	d__Bacteria;p__Spirochaetota;c__Spirochaetia;o__Treponematales;f__Treponemataceae;g__;s__
MPIJXP02F1.bin.170	93.74	0.67	133	2752760	169345	45564	d__Bacteria;p__Firmicutes_A;c__Clostridia;o__Lachnospirales;f__Lachnospiraceae;g__Herbinix;s__
MPIJXP02F1.bin.171	91.31	0	50	1168818	173052	36602	d__Bacteria;p__Firmicutes_A;c__Clostridia;o__Peptostreptococcales;f__Anaerovoracaceae;g__Mogibacterium;s__Mogibacterium
MPIJXP02F1.bin.21	93.74	1.03	151	1721405	50145	16594	d__Bacteria;p__Firmicutes_A;c__Clostridia;o__Oscillospirales;f__Acutalibacteraceae;g__DTU089;s__
MPIJXP02F1.bin.24	88.42	0.35	124	1412358	54506	14263	d__Bacteria;p__Firmicutes_A;c__Clostridia;o__Saccharofermentanales;f__DTU023;g__DTU032;s__DTU032
MPIJXP02F1.bin.25	84.41	9.54	70	1602897	127370	58201	d__Bacteria;p__Firmicutes_A;c__Clostridia;o__4C28d-15;f__DTU072;g__;s__
MPIJXP02F1.bin.29	91.86	0.77	75	1683664	107413	38451	d__Bacteria;p__Firmicutes_B;c__Peptococcia;o__DRI-13;f__DTU073;g__DTU073;s__
MPIJXP02F1.bin.3	84.13	2.1	265	1996482	54423	10200	d__Bacteria;p__Firmicutes_A;c__Clostridia;o__Acetivibrionales;f__Ruminiclostridiaceae_A;g__Ruminiclostridium_B;s__
MPIJXP02F1.bin.30	93.65	7.82	436	3839925	56984	13071	d__Bacteria;p__Bacteroidetes;c__Bacteroidia;o__Bacteroidales;f__Tannerellaceae;g__Marseille-P3160;s__
MPIJXP02F1.bin.39	89.93	0.7	292	2057317	30992	8588	d__Bacteria;p__Spirochaetota;c__Spirochaetia;o__Treponematales;f__Treponemataceae;g__Spiro-10;s__
MPIJXP02F1.bin.40	92.62	4.57	159	1652768	57535	14077	d__Bacteria;p__Firmicutes_A;c__Clostridia;o__Oscillospirales;f__Acutalibacteraceae;g__DTU033;s__DTU033
MPIJXP02F1.bin.46	82.46	0.88	68	2168954	188936	103681	d__Bacteria;p__Firmicutes_A;c__Clostridia;o__Lachnospirales;f__Defluviitaleaceae;g__;s__
MPIJXP02F1.bin.47	93.22	1.69	64	1943598	136144	54108	d__Bacteria;p__Firmicutes_G;c__Limnochordia;o__DTU010;f__DTU010;g__UBA3910;s__UBA3910
MPIJXP02F1.bin.49	96.99	0.27	109	1556792	69696	21510	d__Bacteria;p__Firmicutes;c__Bacilli;o__Lactobacillales;f__Lactobacillaceae;g__Lactobacillus_H;s__Lactobacillus_H
MPIJXP02F1.bin.52	94.09	0.54	79	1758829	139643	29716	d__Bacteria;p__Bacteroidetes;c__Bacteroidia;o__Bacteroidales;f__Paludibacteraceae;g__;s__
MPIJXP02F1.bin.55	94.86	2.24	132	2114535	97465	23902	d__Bacteria;p__Firmicutes_B;c__Syntrophomonadia;o__Syntrophomonadales;f__DTU052;g__DTU052;s__DTU052
MPIJXP02F1.bin.56	97.55	0	89	1967675	102557	31883	d__Bacteria;p__Firmicutes_A;c__Clostridia;o__Acetivibrionales;f__Ruminiclostridiaceae_A;g__DTU059;s__
MPIJXP02F1.bin.6	89.08	1.31	278	2803018	43555	14170	d__Archaea;p__Halobacterota;c__Methanosarcinia;o__Methanosarcinales;f__Methanosarcinaceae;g__Methanosarcina;s__Methanosarcina
MPIJXP02F1.bin.61	88.3	0	24	1756128	316786	98418	d__Bacteria;p__Firmicutes_A;c__Clostridia;o__Saccharofermentanales;f__DTU023;g__UBA4923;s__
MPIJXP02F1.bin.65	82.84	8.5	546	3097642	41043	6180	d__Bacteria;p__Verrucomicrobiota;c__Kiritimatiellae;o__RFP12;f__;g__;s__
MPIJXP02F1.bin.66	88.35	1.38	187	2702439	82417	22522	d__Bacteria;p__Verrucomicrobiota;c__Kiritimatiellae;o__RFP12;f__UBA3636;g__;s__
MPIJXP02F1.bin.7	91.54	4.52	121	2369052	83274	31074	d__Bacteria;p__Firmicutes_G;c__Limnochordia;o__DTU010;f__DTU010;g__UBA5420;s__
MPIJXP02F1.bin.78	84.8	5.64	319	1528552	21403	5227	d__Bacteria;p__Firmicutes;c__Bacilli;o__Lactobacillales;f__Carnobacteriaceae;g__Atopostipes;s__
MPIJXP02F1.bin.8	90.04	0.86	194	2354655	60790	18090	d__Bacteria;p__Firmicutes_B;c__Syntrophomonadia;o__Syntrophomonadales;f__Syntrophomonadaceae;g__DTU018;s__
MPIJXP02F1.bin.83	94.97	1.23	337	3387755	70687	14864	d__Bacteria;p__Firmicutes_A;c__Clostridia;o__Acetivibrionales;f__Acetivibrionaceae;g__Ruminiclostridium;s__
MPIJXP02F1.bin.84	90.45	0.05	64	738479	59162	17745	d__Bacteria;p__Firmicutes;c__Bacilli;o__RF39;f__UBA660;g__;s__
MPIJXP02F1.bin.9	90.04	0.22	272	2135265	44458	10222	d__Bacteria;p__Firmicutes_A;c__Clostridia;o__Oscillospirales;f__Acutalibacteraceae;g__DTU089_A;s__
MPIJXP02F1.bin.90	89.14	1.72	181	2448742	65566	20048	d__Bacteria;p__Firmicutes_D;c__Dethiobacteria;o__DTU022;f__UBA8154;g__;s__
MPIJXP02F1.bin.92	95.76	1.98	84	2204065	570798	48089	d__Bacteria;p__Firmicutes_G;c__Limnochordia;o__DTU010;f__DTU010;g__;s__
MPIJXP02F1.bin.93	92.73	2.06	191	1869565	42029	12414	d__Bacteria;p__Bacteroidetes;c__Bacteroidia;o__Bacteroidales;f__UBA932;g__Bact-08;s__
MPIJXP02F1.bin.99	96.21	0	92	1741485	87514	28067	d__Bacteria;p__Spirochaetota;c__Spirochaetia;o__Sphaerochaetales;f__Sphaerochaetaceae;g__;s__
MPISCP04F1.bin.10	97.97	4.25	219	6286623	191696	58405	d__Bacteria;p__Verrucomicrobiota;c__Verrucomicrobiae;o__Pedosphaerales;f__;g__;s__
MPISCP04F1.bin.105	87.36	3.54	267	1747044	27612	8140	d__Bacteria;p__Firmicutes_D;c__UBA994;o__;f__;g__;s__
MPISCP04F1.bin.121	90.43	0.63	216	2690815	68229	20294	d__Bacteria;p__Firmicutes_A;c__Clostridia;o__Lachnospirales;f__Lachnospiraceae;g__;s__
MPISCP04F1.bin.122	93.58	7	354	3256773	84455	12666	d__Bacteria;p__Bacteroidetes;c__Bacteroidia;o__Bacteroidales;f__vadinHA17;g__SR-FBR-E99;s__
MPISCP04F1.bin.127	88.63	2.12	279	1771928	24183	8000	d__Bacteria;p__Firmicutes_A;c__Clostridia;o__Christensenellales;f__CAG-138;g__;s__
MPISCP04F1.bin.134	87.97	0.46	339	1977475	66180	7280	d__Archaea;p__Halobacterota;c__Methanomicrobia;o__Methanomicrobiales;f__Methanosphaerulaceae;g__;s__
MPISCP04F1.bin.138	80.44	4.82	660	3070838	25685	5211	d__Bacteria;p__Verrucomicrobiota;c__Kiritimatiellae;o__RFP12;f__UBA3636;g__;s__
MPISCP04F1.bin.139	91.56	3.62	403	2655927	33501	8818	d__Bacteria;p__Bacteroidetes;c__Bacteroidia;o__Bacteroidales;f__Dysgonomonadaceae;g__Petrimonas;s__Petrimonas
MPISCP04F1.bin.145	93.55	1.08	195	2292533	92736	20364	d__Bacteria;p__Bacteroidetes;c__Bacteroidia;o__Bacteroidales;f__WCHB1-69;g__UBA5266;s__
MPISCP04F1.bin.155	95.81	0.81	72	1987093	241543	43039	d__Bacteria;p__Firmicutes_A;c__Clostridia;o__Christensenellales;f__CAG-138;g__;s__
MPISCP04F1.bin.161	82.95	1.51	147	1506315	32562	13240	d__Bacteria;p__Firmicutes_A;c__Clostridia;o__Oscillospirales;f__Ruminococcaceae;g__;s__
MPISCP04F1.bin.18	88.6	2.17	241	2529410	51196	15588	d__Bacteria;p__Bacteroidetes;c__Bacteroidia;o__Bacteroidales;f__FEN-979;g__;s__
MPISCP04F1.bin.19	94.05	3.51	216	2731365	58595	18479	d__Bacteria;p__Bacteroidetes;c__Bacteroidia;o__Bacteroidales;f__Bacteroidaceae;g__Bacteroides;s__
MPISCP04F1.bin.2	84.95	7.8	469	2962098	59107	8516	d__Bacteria;p__Bacteroidetes;c__Bacteroidia;o__Bacteroidales;f__WCHB1-69;g__;s__
MPISCP04F1.bin.29	89.71	0.25	53	1837539	217556	48378	d__Bacteria;p__Firmicutes_A;c__Clostridia;o__Oscillospirales;f__Ruminococcaceae;g__;s__
MPISCP04F1.bin.30	80.13	5.57	621	3375305	32051	6286	d__Bacteria;p__Bacteroidetes;c__Bacteroidia;o__Bacteroidales;f__Lentimicrobiaceae;g__Lentimicrobium;s__
MPISCP04F1.bin.31	81.36	1.82	60	1896751	139364	56718	d__Bacteria;p__Chloroflexota;c__Anaerolineae;o__Anaerolineales;f__Anaerolineaceae;g__T78;s__
MPISCP04F1.bin.45	88.21	1.89	160	1492890	69948	13464	d__Bacteria;p__Firmicutes;c__Bacilli;o__Erysipelotrichales;f__Erysipelotrichaceae;g__UBA1783;s__
MPISCP04F1.bin.54	84.17	0.32	373	2364159	32565	7692	d__Bacteria;p__Firmicutes_B;c__Desulfotomaculia;o__Desulfotomaculales;f__Pelotomaculaceae;g__DTU098;s__
MPISCP04F1.bin.56	80.85	1.02	340	2000254	31385	7000	d__Bacteria;p__Firmicutes_B;c__Syntrophomonadia;o__Syntrophomonadales;f__Syntrophomonadaceae;g__Syntrophomonas_B;s__
MPISCP04F1.bin.60	83.33	3.76	241	2737430	76606	16640	d__Bacteria;p__Bacteroidetes;c__Bacteroidia;o__Bacteroidales;f__Prolixibacteraceae;g__UBA1413;s__
MPISCP04F1.bin.65	91.58	6.77	367	3386295	54219	12806	d__Bacteria;p__Desulfobacterota;c__Syntrophorhabdia;o__Syntrophorhabdales;f__Syntrophorhabdaceae;g__Syntrophorhabdus;s__
MPISCP04F1.bin.71	82.62	2.25	485	2360076	19853	5861	d__Bacteria;p__Riflebacteria;c__UBA8953;o__UBA8953;f__UBA8953;g__RUG334;s__
MPISCP04F1.bin.72	96.84	8.24	659	5086572	51936	10840	d__Bacteria;p__Bacteroidetes;c__Bacteroidia;o__Bacteroidales;f__Prolixibacteraceae;g__UBA1413;s__
MPISCP04F1.bin.73	89.06	5.31	620	4125825	37085	8274	d__Bacteria;p__Spirochaetota;c__UBA4802;o__UBA4802;f__;g__;s__
MPISCP04F1.bin.81	96.83	1.42	167	1625475	46750	12723	d__Bacteria;p__Firmicutes_A;c__Clostridia;o__Peptostreptococcales;f__Anaerovoracaceae;g__UBA10908;s__
MPISCP04F1.bin.82	89.68	3.23	252	2282324	61547	12682	d__Bacteria;p__Desulfobacterota;c__Syntrophia;o__Syntrophales;f__Smithellaceae;g__UBA8904;s__
MPISCP04F1.bin.87	93.31	2.2	529	5009745	64875	13056	d__Bacteria;p__Hydrogenedentota;c__Hydrogenedentia;o__Hydrogenedentiales;f__;g__;s__
MPISCP04F1.bin.90	88.65	7.16	568	2971977	23695	6171	d__Bacteria;p__Bacteroidetes;c__Bacteroidia;o__Bacteroidales;f__FEN-979;g__;s__
MPISCP04F1.bin.98	84.93	8.1	276	1490793	28732	6204	d__Bacteria;p__Firmicutes_A;c__Clostridia;o__Peptostreptococcales;f__Anaerovoracaceae;g__;s__
MPISCP04F1.bin.99	83.96	1.57	200	1798903	47620	11456	d__Bacteria;p__Bacteroidetes;c__Bacteroidia;o__Bacteroidales;f__Porphyromonadaceae;g__Porphyromonas;s__
MPISHC01F1.bin.100	95.76	0	311	2448998	64217	10661	d__Bacteria;p__Caldatribacteriota;c__Caldatribacteriia;o__Caldatribacteriales;f__UBA8910;g__UBA8910;s__
MPISHC01F1.bin.108	80.28	3.62	219	1307059	27599	7088	d__Bacteria;p__Firmicutes_A;c__Clostridia;o__Saccharofermentanales;f__DTU023;g__UBA4923;s__
MPISHC01F1.bin.111	96.2	4.57	303	4538490	214281	57606	d__Bacteria;p__Bacteroidetes;c__Bacteroidia;o__Bacteroidales;f__Marinilabiliaceae;g__Alkalitalea;s__
MPISHC01F1.bin.112	85.64	2.48	234	1621806	34227	8969	d__Bacteria;p__Firmicutes_E;c__DTU015;o__D8A-2;f__D2;g__;s__
MPISHC01F1.bin.117	84.99	0.89	125	1426216	47613	15690	d__Bacteria;p__Firmicutes_A;c__Clostridia;o__Saccharofermentanales;f__DTU023;g__UBA4923;s__
MPISHC01F1.bin.123	87.94	0.95	26	1565847	169435	78879	d__Bacteria;p__Firmicutes_A;c__Clostridia;o__Saccharofermentanales;f__DTU023;g__UBA4923;s__
MPISHC01F1.bin.13	88.72	8.74	383	3042268	45689	10873	d__Bacteria;p__Bacteroidetes;c__Bacteroidia;o__Bacteroidales;f__Dysgonomonadaceae;g__Proteiniphilum;s__
MPISHC01F1.bin.131	82.85	5.38	174	1580824	49678	12264	d__Bacteria;p__Firmicutes_A;c__Clostridia;o__Saccharofermentanales;f__DTU023;g__UBA4923;s__
MPISHC01F1.bin.133	94.62	1.61	67	3101274	187779	72354	d__Bacteria;p__Bacteroidetes;c__Bacteroidia;o__Bacteroidales;f__F082;g__UBA6192;s__
MPISHC01F1.bin.134	93.71	4.98	342	1991683	35260	6855	d__Bacteria;p__Firmicutes_A;c__Clostridia;o__Tissierellales;f__Sedimentibacteraceae;g__Sedimentibacter;s__
MPISHC01F1.bin.146	95.99	0.85	214	1948133	43273	13045	d__Bacteria;p__Synergistota;c__Synergistia;o__Synergistales;f__Aminobacteriaceae;g__Syner-01;s__
MPISHC01F1.bin.151	88.13	5.65	343	2146906	31140	7392	d__Bacteria;p__Firmicutes_A;c__Clostridia;o__Christensenellales;f__CAG-74;g__;s__
MPISHC01F1.bin.152	89.83	7.63	261	1263688	14969	5437	d__Bacteria;p__Synergistota;c__Synergistia;o__Synergistales;f__Thermovirgaceae;g__58-81;s__
MPISHC01F1.bin.157	97.01	0	67	2311563	146450	59775	d__Bacteria;p__Actinobacteriota;c__RBG-13-55-18;o__RBG-13-55-18;f__RBG-13-55-18;g__;s__
MPISHC01F1.bin.169	89.82	0	518	4093286	58929	10454	d__Bacteria;p__Planctomycetota;c__Planctomycetes;o__Pirellulales;f__Thermoguttaceae;g__;s__
MPISHC01F1.bin.170	82.89	1.34	32	1775492	187179	88067	d__Bacteria;p__Firmicutes_A;c__Clostridia;o__Oscillospirales;f__Oscillospiraceae;g__UBA5446;s__
MPISHC01F1.bin.188	91.53	7.63	381	2296468	38231	7245	d__Bacteria;p__Caldatribacteriota;c__JS1;o__SB-45;f__UBA6794;g__UBA6794;s__
MPISHC01F1.bin.2	90.91	2	27	2365087	298911	167099	d__Bacteria;p__Chloroflexota;c__Anaerolineae;o__Anaerolineales;f__Anaerolineaceae;g__Brevefilum;s__
MPISHC01F1.bin.200	94.76	1.29	126	2423204	92879	31323	d__Bacteria;p__Proteobacteria;c__Gammaproteobacteria;o__Pseudomonadales;f__Pseudomonadaceae;g__Pseudomonas_C;s__
MPISHC01F1.bin.21	90.08	0.71	194	2401747	68855	18944	d__Bacteria;p__Verrucomicrobiota;c__Kiritimatiellae;o__RFP12;f__UBA3636;g__;s__
MPISHC01F1.bin.32	84.32	1.38	196	1509412	43255	9811	d__Bacteria;p__Verrucomicrobiota;c__Kiritimatiellae;o__UBA8416;f__;g__;s__
MPISHC01F1.bin.34	84.44	6.59	324	2048904	52490	7805	d__Bacteria;p__Firmicutes_A;c__Clostridia;o__Lutisporales;f__Lutisporaceae;g__;s__
MPISHC01F1.bin.39	80.4	2.03	296	1814631	35604	7801	d__Bacteria;p__Firmicutes_A;c__Clostridia;o__;f__;g__;s__
MPISHC01F1.bin.42	89.62	0.94	95	1196109	48841	17606	d__Bacteria;p__Firmicutes;c__Bacilli;o__Erysipelotrichales;f__Erysipelotrichaceae;g__UBA6182;s__
MPISHC01F1.bin.43	94.92	0.67	43	2032495	246830	69971	d__Bacteria;p__Firmicutes_A;c__Clostridia;o__Oscillospirales;f__Acutalibacteraceae;g__UBA1425;s__
MPISHC01F1.bin.45	90.67	2.97	232	1669912	26721	9161	d__Bacteria;p__Chloroflexota;c__Dehalococcoidia;o__GIF9;f__;g__;s__
MPISHC01F1.bin.47	84.41	3.41	198	2536024	302971	31734	d__Bacteria;p__Bacteroidetes;c__Bacteroidia;o__Bacteroidales;f__vadinHA17;g__LD21;s__
MPISHC01F1.bin.5	92.3	3.13	288	2193443	34841	9541	d__Bacteria;p__Firmicutes_B;c__Syntrophomonadia;o__Syntrophomonadales;f__Syntrophomonadaceae;g__;s__
MPISHC01F1.bin.50	95.25	0.55	56	2745419	240485	85479	d__Bacteria;p__Bacteroidetes;c__Kapabacteria;o__Kapabacteriales;f__XYC2-FULL-35-21;g__;s__
MPISHC01F1.bin.59	92.69	2.1	246	2736028	62070	15059	d__Bacteria;p__Desulfobacterota;c__Desulfomonilia;o__UBA1062;f__UBA1062;g__UBA1062;s__
MPISHC01F1.bin.64	89.66	6.06	1427	8143721	27674	6865	d__Bacteria;p__Planctomycetota;c__Planctomycetes;o__Pirellulales;f__Thermoguttaceae;g__;s__
MPISHC01F1.bin.66	91.8	9.25	523	2580903	52527	5568	d__Bacteria;p__Bacteroidetes;c__Bacteroidia;o__Bacteroidales;f__Prolixibacteraceae;g__;s__
MPISHC01F1.bin.70	95.26	3.02	35	2657895	297117	132670	d__Bacteria;p__Actinobacteriota;c__Thermoleophilia;o__RBG-16-64-13;f__RBG-16-64-13;g__;s__
MPISHC01F1.bin.72	88.01	2.74	71	1467021	116710	43121	d__Archaea;p__Euryarchaeota;c__Thermococci;o__Methanofastidiosales;f__Methanofastidiosaceae;g__Methanofastidiosum;s__
MPISHC01F1.bin.75	85.81	8.47	186	2209102	89328	20212	d__Bacteria;p__Firmicutes_D;c__Dethiobacteria;o__DTU022;f__DTU022;g__;s__
MPISHC01F1.bin.78	84.64	5.62	386	2516696	41116	8654	d__Bacteria;p__Spirochaetota;c__UBA4802;o__UBA4802;f__UBA5550;g__;s__
MPISHC01F1.bin.81	87.33	2.06	129	2257568	91870	25103	d__Bacteria;p__Verrucomicrobiota;c__Kiritimatiellae;o__LD1-PB3;f__Lenti-01;g__Lenti-01;s__Lenti-01
MPISHC01F1.bin.82	90.64	0.69	137	2011512	77172	21680	d__Bacteria;p__Firmicutes_A;c__Clostridia;o__Oscillospirales;f__Acutalibacteraceae;g__DTU089;s__
MPISHC01F1.bin.87	87.63	2.42	237	2323235	39073	13239	d__Bacteria;p__Firmicutes_A;c__Clostridia;o__Lachnospirales;f__Lachnospiraceae;g__;s__
MPISHC01F1.bin.90	87.72	1.21	240	1304330	15547	6272	d__Bacteria;p__Firmicutes_A;c__Clostridia;o__Christensenellales;f__SZUA-584;g__SZUA-584;s__
MPISHC01F1.bin.91	84.78	0.83	273	2122549	47368	10411	d__Bacteria;p__Firmicutes_A;c__Clostridia;o__Monoglobales;f__Firm-18;g__Firm-18;s__
MPISHC01F1.bin.94	82.97	1.3	385	2273684	24428	7083	d__Bacteria;p__Firmicutes_A;c__Clostridia;o__Saccharofermentanales;f__UBA5734;g__;s__
MPISHC02F1.bin.1	92.39	2.99	196	3759653	182365	50395	d__Bacteria;p__Bacteroidetes;c__Bacteroidia;o__Bacteroidales;f__Marinilabiliaceae;g__Alkalitalea;s__
MPISHC02F1.bin.100	82.99	0.24	88	1135129	87656	19369	d__Bacteria;p__Firmicutes_A;c__Clostridia;o__Peptostreptococcales;f__Anaerovoracaceae;g__;s__
MPISHC02F1.bin.103	83.2	2.4	264	1496805	33421	6687	d__Archaea;p__Euryarchaeota;c__Methanobacteria;o__Methanobacteriales;f__Methanobacteriaceae;g__Methanobacterium;s__Methanobacterium
MPISHC02F1.bin.109	85.15	0	186	1727962	46073	12490	d__Bacteria;p__Firmicutes_E;c__DTU015;o__D8A-2;f__D2;g__UBA3951;s__
MPISHC02F1.bin.127	80.62	4.53	440	2422881	49299	6110	d__Bacteria;p__Bacteroidetes;c__Bacteroidia;o__Bacteroidales;f__Marinilabiliaceae;g__;s__
MPISHC02F1.bin.128	84.11	1.77	105	1992770	101389	38315	d__Bacteria;p__Firmicutes_D;c__Dethiobacteria;o__DTU022;f__DTU022;g__;s__
MPISHC02F1.bin.130	82.11	1.83	111	1960555	70263	26309	d__Bacteria;p__Chloroflexota;c__Anaerolineae;o__UBA1429;f__;g__;s__
MPISHC02F1.bin.137	89.69	0.85	49	2885612	378428	107344	d__Bacteria;p__RBG-13-66-14;c__;o__;f__;g__;s__
MPISHC02F1.bin.142	81.17	0	86	1953570	80470	30122	d__Bacteria;p__Firmicutes_A;c__Clostridia;o__Oscillospirales;f__Acutalibacteraceae;g__UBA1447;s__UBA1447
MPISHC02F1.bin.148	89.16	2.94	320	2476903	39111	10137	d__Bacteria;p__Firmicutes_A;c__Clostridia;o__Acetivibrionales;f__Ruminiclostridiaceae_A;g__Ruminiclostridium_B;s__
MPISHC02F1.bin.15	86.36	5.82	270	2037654	38869	9370	d__Bacteria;p__Chloroflexota;c__Anaerolineae;o__Anaerolineales;f__Anaerolineaceae;g__T78;s__
MPISHC02F1.bin.154	80.46	0.1	228	1317477	28122	6330	d__Bacteria;p__Spirochaetota;c__Spirochaetia;o__Sphaerochaetales;f__Sphaerochaetaceae;g__Sphaerochaeta;s__
MPISHC02F1.bin.17	81.96	6.93	350	2007474	32055	6615	d__Bacteria;p__Firmicutes_D;c__Dethiobacteria;o__DTU022;f__UBA8154;g__;s__
MPISHC02F1.bin.176	97.77	0.21	154	2713166	91489	28013	d__Bacteria;p__Firmicutes_B;c__Desulfotomaculia;o__Desulfotomaculales;f__Pelotomaculaceae;g__DTU098;s__
MPISHC02F1.bin.183	98.67	1.33	21	1282749	226052	122596	d__Bacteria;p__Firmicutes;c__Bacilli;o__Acholeplasmatales;f__Acholeplasmataceae_A;g__UBA5453;s__
MPISHC02F1.bin.184	87.27	2.87	367	2552957	43077	8666	d__Bacteria;p__Bacteroidetes;c__Bacteroidia;o__Bacteroidales;f__Dysgonomonadaceae;g__Petrimonas;s__Petrimonas
MPISHC02F1.bin.22	82.98	2.6	143	1409666	38487	12584	d__Bacteria;p__Firmicutes_A;c__Clostridia;o__Saccharofermentanales;f__DTU023;g__UBA4923;s__
MPISHC02F1.bin.35	95.54	2.2	283	5079328	132903	33459	d__Bacteria;p__Fibrobacterota;c__Chitinivibrionia;o__Chitinivibrionales;f__Chitinispirillaceae;g__;s__
MPISHC02F1.bin.41	84.6	3.57	268	2473298	135008	20403	d__Bacteria;p__Bacteroidetes;c__Bacteroidia;o__Bacteroidales;f__vadinHA17;g__LD21;s__
MPISHC02F1.bin.47	82.27	0.71	144	1393230	54116	13490	d__Bacteria;p__Firmicutes_A;c__Clostridia;o__Saccharofermentanales;f__DTU023;g__UBA4923;s__
MPISHC02F1.bin.58	95.26	5.32	123	2662005	93922	32762	d__Bacteria;p__Actinobacteriota;c__Thermoleophilia;o__RBG-16-64-13;f__RBG-16-64-13;g__;s__
MPISHC02F1.bin.63	98.31	0	237	2634411	90798	18090	d__Bacteria;p__Caldatribacteriota;c__Caldatribacteriia;o__Caldatribacteriales;f__UBA8910;g__UBA8910;s__
MPISHC02F1.bin.64	96.55	4.6	1038	8522473	39038	11133	d__Bacteria;p__Planctomycetota;c__Planctomycetes;o__Pirellulales;f__UBA11386;g__;s__
MPISHC02F1.bin.7	90.94	9.56	428	5029177	161183	24943	d__Bacteria;p__Firmicutes_A;c__Clostridia;o__Acetivibrionales;f__Acetivibrionaceae;g__;s__
MPISHC02F1.bin.70	94.41	5.03	154	3442856	161614	42642	d__Bacteria;p__Firmicutes_A;c__Clostridia;o__Acetivibrionales;f__Acetivibrionaceae;g__;s__
MPISHC02F1.bin.73	87.08	0.85	59	1927837	197934	54949	d__Bacteria;p__Firmicutes_D;c__Dethiobacteria;o__DTU022;f__DTU022;g__;s__
MPISHC02F1.bin.74	81.55	1.65	340	2149712	32199	7543	d__Bacteria;p__Fibrobacterota;c__Fibrobacteria;o__Fibrobacterales;f__Fibrobacteraceae;g__Fibro-01;s__Fibro-01
MPISHC02F1.bin.76	88.4	1.49	40	1806915	161209	69624	d__Bacteria;p__Bacteroidetes;c__Bacteroidia;o__Bacteroidales;f__Bacteroidaceae;g__UBA1179;s__
MPISHC02F1.bin.8	83.4	7.2	210	2867824	185718	25735	d__Bacteria;p__Firmicutes_D;c__Dethiobacteria;o__DTU022;f__DTU022;g__;s__
MPISHC02F1.bin.90	87.62	1.65	162	2162002	79902	20142	d__Bacteria;p__Firmicutes_E;c__DTU015;o__D8A-2;f__D2;g__UBA3951;s__
MPISHC02F1.bin.97	88.18	2	95	1882711	110338	31740	d__Bacteria;p__Chloroflexota;c__Anaerolineae;o__Anaerolineales;f__Anaerolineaceae;g__T78;s__
MPISHC03F1.bin.105	87.57	1.42	165	1759936	98661	13904	d__Bacteria;p__Firmicutes_A;c__Clostridia;o__Saccharofermentanales;f__UBA5734;g__;s__
MPISHC03F1.bin.110	92.46	3.26	451	3234054	37613	9668	d__Bacteria;p__Bacteroidetes;c__Bacteroidia;o__Bacteroidales;f__Prolixibacteraceae;g__Mariniphaga;s__
MPISHC03F1.bin.113	82.64	0.24	201	1394589	34753	8460	d__Bacteria;p__Firmicutes_A;c__Clostridia;o__Saccharofermentanales;f__DTU023;g__UBA1046;s__
MPISHC03F1.bin.114	98.37	0	53	2210514	197135	79273	d__Archaea;p__Halobacterota;c__Methanomicrobia;o__Methanomicrobiales;f__Methanospirillaceae;g__Methanospirillum;s__
MPISHC03F1.bin.115	82.75	0.67	337	2964140	38115	11652	d__Bacteria;p__Firmicutes_A;c__Clostridia;o__Oscillospirales;f__CAG-272;g__;s__
MPISHC03F1.bin.117	94.6	3.99	378	2927347	40091	9196	d__Bacteria;p__Planctomycetota;c__Phycisphaerae;o__SG8-4;f__SG8-4;g__4572-13;s__
MPISHC03F1.bin.118	85.23	1.68	310	1662753	33986	6427	d__Bacteria;p__Firmicutes_A;c__Clostridia;o__Oscillospirales;f__Acutalibacteraceae;g__DTU089;s__
MPISHC03F1.bin.121	92.8	2.26	51	1865110	169309	59229	d__Bacteria;p__Firmicutes_D;c__Dethiobacteria;o__DTU022;f__DTU022;g__;s__
MPISHC03F1.bin.133	94.92	0	21	1792791	292358	108573	d__Bacteria;p__Synergistota;c__Synergistia;o__Synergistales;f__Thermovirgaceae;g__58-81;s__
MPISHC03F1.bin.134	98.39	2.15	91	2068779	111328	38964	d__Bacteria;p__Bacteroidetes;c__Bacteroidia;o__Bacteroidales;f__WCHB1-69;g__UBA5266;s__
MPISHC03F1.bin.141	84.36	4.26	220	1738656	44086	10829	d__Bacteria;p__Firmicutes_A;c__Clostridia;o__Peptostreptococcales;f__Anaerovoracaceae;g__;s__
MPISHC03F1.bin.144	93.46	2.69	84	2642129	104671	45623	d__Bacteria;p__Firmicutes_A;c__Clostridia;o__Christensenellales;f__CAG-74;g__;s__
MPISHC03F1.bin.147	87.76	3.38	100	1467497	165017	22741	d__Archaea;p__Euryarchaeota;c__Thermococci;o__Methanofastidiosales;f__Methanofastidiosaceae;g__Methanofastidiosum;s__
MPISHC03F1.bin.150	90.97	3.23	244	2778794	45048	14704	d__Bacteria;p__Desulfobacterota;c__Syntrophorhabdia;o__Syntrophorhabdales;f__Syntrophorhabdaceae;g__Delta-02;s__Delta-02
MPISHC03F1.bin.151	91.16	1.01	67	2373023	176364	65677	d__Bacteria;p__Firmicutes_A;c__Clostridia;o__Oscillospirales;f__;g__;s__
MPISHC03F1.bin.155	88.4	6.94	289	1954580	25921	8869	d__Bacteria;p__Firmicutes_A;c__Clostridia;o__Tissierellales;f__Sedimentibacteraceae;g__Sedimentibacter;s__Sedimentibacter
MPISHC03F1.bin.156	82.14	4.95	468	2217632	27473	5148	d__Bacteria;p__Bacteroidetes;c__Bacteroidia;o__Bacteroidales;f__Prolixibacteraceae;g__;s__
MPISHC03F1.bin.16	93.91	6.78	250	2362886	59427	12603	d__Bacteria;p__Synergistota;c__Synergistia;o__Synergistales;f__Aminobacteriaceae;g__Syner-01;s__
MPISHC03F1.bin.164	97.8	1.1	41	2216430	161875	64977	d__Bacteria;p__Cloacimonadota;c__Cloacimonadia;o__Cloacimonadales;f__Cloacimonadaceae;g__UBA3900;s__
MPISHC03F1.bin.167	98.9	1.1	230	3560041	83351	22588	d__Bacteria;p__Hydrogenedentota;c__Hydrogenedentia;o__Hydrogenedentiales;f__;g__;s__
MPISHC03F1.bin.168	96.34	0	44	1889590	189233	85134	d__Bacteria;p__Bacteroidetes;c__Kapabacteria;o__Kapabacteriales;f__UBA2268;g__;s__
MPISHC03F1.bin.17	90.14	0.18	127	1013187	37943	12264	d__Bacteria;p__Ratteibacteria;c__UBA8468;o__UBA8468;f__;g__;s__
MPISHC03F1.bin.171	92.94	4.43	577	4222775	63247	9020	d__Bacteria;p__Firmicutes_A;c__Clostridia;o__Acetivibrionales;f__Ruminiclostridiaceae_A;g__Ruminiclostridium_B;s__
MPISHC03F1.bin.172	91.9	2.38	26	2825214	296609	169093	d__Bacteria;p__Bacteroidetes;c__Bacteroidia;o__Bacteroidales;f__vadinHA17;g__SR-FBR-E99;s__
MPISHC03F1.bin.182	96.28	4.59	350	4893459	96535	22713	d__Bacteria;p__Verrucomicrobiota;c__;o__;f__;g__;s__
MPISHC03F1.bin.194	81.46	2.25	98	710778	22326	9671	d__Bacteria;p__Firmicutes;c__Bacilli;o__RF39;f__UBA5348;g__;s__
MPISHC03F1.bin.197	96.4	0.8	141	1853205	72293	19222	d__Archaea;p__Euryarchaeota;c__Methanobacteria;o__Methanobacteriales;f__Methanobacteriaceae;g__Methanobacterium;s__Methanobacterium
MPISHC03F1.bin.199	92.8	0.85	85	2193876	129671	40706	d__Bacteria;p__Firmicutes_D;c__Dethiobacteria;o__DTU022;f__UBA8154;g__;s__
MPISHC03F1.bin.203	95.37	0	97	2388509	156514	39446	d__Bacteria;p__Armatimonadota;c__UBA5829;o__UBA5829;f__;g__;s__
MPISHC03F1.bin.26	98.1	1.67	64	3159920	177939	81084	d__Bacteria;p__Bacteroidetes;c__Bacteroidia;o__Bacteroidales;f__vadinHA17;g__LD21;s__
MPISHC03F1.bin.35	91.19	1.9	71	3010744	174322	87921	d__Bacteria;p__Bacteroidetes;c__Bacteroidia;o__Bacteroidales;f__vadinHA17;g__LD21;s__
MPISHC03F1.bin.36	99.07	9.81	219	2474360	51872	17121	d__Archaea;p__Crenarchaeota;c__Bathyarchaeia;o__B26-1;f__UBA233;g__;s__
MPISHC03F1.bin.38	96	1.16	86	2331841	70097	39438	d__Bacteria;p__Cloacimonadota;c__Cloacimonadia;o__Cloacimonadales;f__Cloacimonadaceae;g__;s__
MPISHC03F1.bin.49	86.8	1.98	113	2301669	90024	30296	d__Bacteria;p__Chloroflexota;c__Dehalococcoidia;o__UBA2777;f__RBG-13-53-26;g__;s__
MPISHC03F1.bin.53	90.54	1.41	73	1699696	167051	36205	d__Bacteria;p__Verrucomicrobiota;c__Kiritimatiellae;o__UBA8416;f__;g__;s__
MPISHC03F1.bin.55	95.95	2.38	39	3098487	252603	107125	d__Bacteria;p__Bacteroidetes;c__Bacteroidia;o__Bacteroidales;f__vadinHA17;g__SR-FBR-E99;s__
MPISHC03F1.bin.56	85.7	1.69	138	810249	26751	6921	d__Bacteria;p__Firmicutes;c__Bacilli;o__RFN20;f__CAG-826;g__UBA1424;s__UBA1424
MPISHC03F1.bin.57	95.37	0	83	2979832	221880	58296	d__Bacteria;p__Armatimonadota;c__UBA5829;o__UBA5829;f__UBA5829;g__;s__
MPISHC03F1.bin.61	88.77	1.13	47	1898815	135180	61035	d__Bacteria;p__Firmicutes_D;c__Dethiobacteria;o__DTU022;f__DTU022;g__;s__
MPISHC03F1.bin.66	91.39	3.41	136	2823497	110047	30768	d__Bacteria;p__Verrucomicrobiota;c__Kiritimatiellae;o__LD1-PB3;f__Lenti-01;g__Lenti-01;s__
MPISHC03F1.bin.69	98.94	0	90	2134833	149234	41544	d__Bacteria;p__Firmicutes_A;c__Clostridia;o__Saccharofermentanales;f__Saccharofermentanaceae;g__;s__
MPISHC03F1.bin.71	82.51	1.62	131	1140791	36007	10790	d__Bacteria;p__Firmicutes_A;c__Clostridia;o__Saccharofermentanales;f__DTU023;g__UBA4923;s__
MPISHC03F1.bin.73	84.27	1.8	92	657186	27256	8774	d__Bacteria;p__Firmicutes;c__Bacilli;o__RF39;f__UBA5348;g__;s__
MPISHC03F1.bin.78	90	5.82	92	2556991	155718	51178	d__Bacteria;p__Chloroflexota;c__Anaerolineae;o__Anaerolineales;f__Anaerolineaceae;g__Brevefilum;s__
MPISHC03F1.bin.79	90.12	0.5	167	1619538	61050	13448	d__Bacteria;p__Firmicutes_A;c__Clostridia;o__Oscillospirales;f__CAG-382;g__UBA1206;s__
MPISHC03F1.bin.84	91.81	5.69	182	2622212	65743	22389	d__Bacteria;p__Actinobacteriota;c__Thermoleophilia;o__RBG-16-64-13;f__RBG-16-64-13;g__;s__
MPISHC03F1.bin.85	84.72	5.53	703	3341108	29449	5456	d__Bacteria;p__Verrucomicrobiota;c__Kiritimatiellae;o__RFP12;f__UBA3636;g__;s__
MPISHC03F1.bin.86	89.02	0.71	183	2537446	79465	19282	d__Bacteria;p__Verrucomicrobiota;c__Kiritimatiellae;o__RFP12;f__UBA3636;g__;s__
MPISHC03F1.bin.89	82.04	4.23	342	2367740	58096	9491	d__Bacteria;p__Firmicutes_A;c__Clostridia;o__Clostridiales;f__Clostridiaceae;g__Clostridium;s__Clostridium
MPISHC04F1.bin.108	95.71	2.14	55	3040088	365233	100799	d__Bacteria;p__Bacteroidetes;c__Bacteroidia;o__Bacteroidales;f__vadinHA17;g__LD21;s__
MPISHC04F1.bin.110	97.8	0	137	4368096	189874	56062	d__Bacteria;p__Hydrogenedentota;c__Hydrogenedentia;o__Hydrogenedentiales;f__UBA2224;g__UBA2224;s__
MPISHC04F1.bin.111	85.74	1.65	239	1483796	49272	7698	d__Bacteria;p__Firmicutes_A;c__Clostridia;o__Peptostreptococcales;f__Anaerovoracaceae;g__UBA1426;s__
MPISHC04F1.bin.12	91.38	5.71	243	2624783	78013	15753	d__Bacteria;p__Bacteroidetes;c__Kapabacteria;o__Kapabacteriales;f__XYC2-FULL-35-21;g__;s__
MPISHC04F1.bin.120	90.48	3.06	255	2341013	83705	12251	d__Bacteria;p__Desulfobacterota;c__Syntrophia;o__Syntrophales;f__Smithellaceae;g__UBA8904;s__
MPISHC04F1.bin.124	88.79	9.09	283	1822630	36435	7352	d__Bacteria;p__Firmicutes_D;c__Dethiobacteria;o__DTU022;f__DTU022;g__;s__
MPISHC04F1.bin.19	90.16	1.13	133	1731359	51015	17027	d__Bacteria;p__Firmicutes_D;c__Dethiobacteria;o__DTU022;f__DTU022;g__;s__
MPISHC04F1.bin.22	98.36	1.61	36	1806422	222354	69849	d__Bacteria;p__Firmicutes_A;c__Clostridia;o__Christensenellales;f__SZUA-584;g__SZUA-584;s__
MPISHC04F1.bin.27	98.31	5.24	265	2041974	45334	9841	d__Bacteria;p__Caldatribacteriota;c__JS1;o__SB-45;f__UBA6794;g__UBA6794;s__
MPISHC04F1.bin.3	98.31	1.69	123	2059013	126698	28757	d__Bacteria;p__Caldatribacteriota;c__JS1;o__SB-45;f__UBA6794;g__UBA6794;s__
MPISHC04F1.bin.31	97.07	0.04	176	2698688	99900	21074	d__Bacteria;p__Bacteroidetes;c__Bacteroidia;o__Bacteroidales;f__Dysgonomonadaceae;g__Proteiniphilum;s__
MPISHC04F1.bin.33	81.65	3.55	201	1292851	41431	7365	d__Bacteria;p__Firmicutes_A;c__Clostridia;o__Saccharofermentanales;f__DTU023;g__UBA4923;s__
MPISHC04F1.bin.39	91.04	7.31	459	2800236	30922	7320	d__Bacteria;p__Bacteroidetes;c__Bacteroidia;o__Bacteroidales;f__Prolixibacteraceae;g__;s__
MPISHC04F1.bin.41	92.89	7.5	331	3365991	74104	17405	d__Bacteria;p__Firmicutes_A;c__Clostridia;o__Acetivibrionales;f__Acetivibrionaceae;g__;s__
MPISHC04F1.bin.46	86.3	1.77	170	2187261	107744	20384	d__Bacteria;p__Firmicutes_A;c__Clostridia;o__Peptostreptococcales;f__Natronincolaceae;g__Alkaliphilus_B;s__
MPISHC04F1.bin.47	89.14	2.82	214	2146152	71034	16837	d__Bacteria;p__Firmicutes_A;c__Clostridia;o__;f__;g__;s__
MPISHC04F1.bin.68	94.92	3.39	187	2526555	55499	20110	d__Bacteria;p__Firmicutes_G;c__Limnochordia;o__DTU010;f__DTU010;g__UBA5420;s__
MPISHC04F1.bin.69	88.76	2.72	206	2830746	80393	20622	d__Bacteria;p__Spirochaetota;c__UBA4802;o__UBA4802;f__UBA5550;g__;s__
MPISHC04F1.bin.73	96.74	1.9	200	2695399	78412	19108	d__Bacteria;p__Bacteroidetes;c__Bacteroidia;o__Bacteroidales;f__Marinilabiliaceae;g__UBA7646;s__UBA7646
MPISHC04F1.bin.91	89.09	4.07	428	2797325	23760	8330	d__Bacteria;p__Bacteroidetes;c__Bacteroidia;o__Bacteroidales;f__Prolixibacteraceae;g__Mariniphaga;s__
MPISHC04F1.bin.94	95.97	3.39	49	2358752	515750	109501	d__Bacteria;p__Firmicutes_A;c__Clostridia;o__Lutisporales;f__Lutisporaceae;g__;s__
MPISHC04F1.bin.96	83	3.14	163	1872410	49432	16514	d__Bacteria;p__Firmicutes_E;c__DTU015;o__D8A-2;f__D2;g__DTU015;s__
MPISSX01F1.bin.113	99.2	1.52	91	2683158	141386	50760	d__Bacteria;p__Proteobacteria;c__Alphaproteobacteria;o__Sphingomonadales;f__Sphingomonadaceae;g__UBA6171;s__
MPISSX01F1.bin.115	93.35	0.97	287	2645542	69721	12211	d__Bacteria;p__Bacteroidetes;c__Bacteroidia;o__Sphingobacteriales;f__Sphingobacteriaceae;g__Pedobacter;s__
MPISSX01F1.bin.125	96.63	2.75	113	3100735	200168	60397	d__Bacteria;p__Proteobacteria;c__Gammaproteobacteria;o__Burkholderiales;f__Burkholderiaceae;g__SCGC-AAA027-K21;s__
MPISSX01F1.bin.132	91.61	5.07	294	3422416	71542	17156	d__Bacteria;p__Desulfobacterota;c__Syntrophorhabdia;o__Syntrophorhabdales;f__Syntrophorhabdaceae;g__Syntrophorhabdus;s__
MPISSX01F1.bin.133	90.48	2.48	260	2908980	48028	15474	d__Bacteria;p__Bacteroidetes;c__Bacteroidia;o__Chitinophagales;f__;g__;s__
MPISSX01F1.bin.134	84.17	1.65	10	1178453	301896	188333	d__Bacteria;p__Patescibacteria;c__Gracilibacteria;o__Peribacterales;f__Peribacteraceae;g__Peribacter;s__
MPISSX01F1.bin.138	99.65	2.93	165	3210289	92790	33401	d__Bacteria;p__Proteobacteria;c__Alphaproteobacteria;o__Caulobacterales;f__Caulobacteraceae;g__Phenylobacterium;s__Phenylobacterium
MPISSX01F1.bin.148	81.77	0.13	195	2096231	83349	13898	d__Archaea;p__Halobacterota;c__Methanomicrobia;o__Methanomicrobiales;f__Methanoregulaceae;g__Methanoregula;s__
MPISSX01F1.bin.149	94.23	3.47	642	4156126	31496	7764	d__Bacteria;p__Verrucomicrobiota;c__Verrucomicrobiae;o__Pedosphaerales;f__Pedosphaeraceae;g__UBA6082;s__
MPISSX01F1.bin.153	94.32	6.54	255	1971111	36885	9519	d__Archaea;p__Crenarchaeota;c__Bathyarchaeia;o__B26-1;f__UBA233;g__;s__
MPISSX01F1.bin.154	88.71	5.48	265	2535667	60508	13230	d__Bacteria;p__Bacteroidetes;c__Bacteroidia;o__Bacteroidales;f__vadinHA17;g__LD21;s__
MPISSX01F1.bin.166	88.46	4.4	217	2196072	66150	15229	d__Bacteria;p__Fermentibacterota;c__Fermentibacteria;o__Fermentibacterales;f__Fermentibacteraceae;g__Fermentibacter;s__
MPISSX01F1.bin.179	91.97	1.73	322	2995372	58893	12744	d__Bacteria;p__Proteobacteria;c__Gammaproteobacteria;o__Burkholderiales;f__Burkholderiaceae;g__Candidimonas;s__
MPISSX01F1.bin.21	98.66	0.22	85	3429416	193377	76003	d__Bacteria;p__Proteobacteria;c__Alphaproteobacteria;o__Sphingomonadales;f__Sphingomonadaceae;g__Novosphingobium;s__
MPISSX01F1.bin.22	95.05	7.43	881	5137418	46105	7330	d__Bacteria;p__Bacteroidetes;c__Bacteroidia;o__Chitinophagales;f__Saprospiraceae;g__OLB9;s__
MPISSX01F1.bin.26	98.02	0.69	251	4095833	82087	24788	d__Bacteria;p__Proteobacteria;c__Gammaproteobacteria;o__Chromatiales;f__Chromatiaceae;g__Thiocapsa;s__
MPISSX01F1.bin.29	86.81	0	48	2099653	181526	58918	d__Bacteria;p__Cloacimonadota;c__Cloacimonadia;o__Cloacimonadales;f__Cloacimonadaceae;g__UBA4175;s__
MPISSX01F1.bin.34	90.18	2.78	433	4028081	58322	13241	d__Bacteria;p__Bacteroidetes;c__Bacteroidia;o__Cytophagales;f__Spirosomaceae;g__SCN-52-12;s__
MPISSX01F1.bin.37	81.01	0.34	77	535645	29532	8336	d__Bacteria;p__Patescibacteria;c__Paceibacteria;o__UBA9983_A;f__UBA1006;g__;s__
MPISSX01F1.bin.40	91.47	2.49	56	3571642	270687	163142	d__Bacteria;p__Proteobacteria;c__Gammaproteobacteria;o__Burkholderiales;f__Burkholderiaceae;g__UBA2334;s__
MPISSX01F1.bin.43	98.75	2.15	105	4038337	267206	89158	d__Bacteria;p__Proteobacteria;c__Gammaproteobacteria;o__Chromatiales;f__Chromatiaceae;g__Thiocapsa;s__
MPISSX01F1.bin.51	85.03	3.71	89	1537323	154811	31854	d__Archaea;p__Euryarchaeota;c__Thermococci;o__Methanofastidiosales;f__Methanofastidiosaceae;g__Methanofastidiosum;s__
MPISSX01F1.bin.52	80.67	4.44	468	2463573	21593	6072	d__Bacteria;p__Bacteroidetes;c__Bacteroidia;o__Bacteroidales;f__vadinHA17;g__LD21;s__
MPISSX01F1.bin.55	87.18	1.28	412	2862579	47699	9252	d__Bacteria;p__Actinobacteriota;c__Acidimicrobiia;o__Microtrichales;f__Microtrichaceae;g__UBA11034;s__
MPISSX01F1.bin.58	85.17	1.72	386	2951432	43768	9712	d__Bacteria;p__Bacteroidetes;c__Bacteroidia;o__Bacteroidales;f__Paludibacteraceae;g__;s__
MPISSX01F1.bin.64	86.7	0.13	136	1443459	54788	15056	d__Bacteria;p__Actinobacteriota;c__Actinobacteria;o__Propionibacteriales;f__Nocardioidaceae;g__;s__
MPISSX01F1.bin.65	85.03	2.86	675	4062922	44276	7311	d__Bacteria;p__Verrucomicrobiota;c__Verrucomicrobiae;o__Verrucomicrobiales;f__Verrucomicrobiaceae;g__Prosthecobacter;s__
MPISSX01F1.bin.66	98.7	0.73	78	3434212	229992	90569	d__Bacteria;p__Proteobacteria;c__Alphaproteobacteria;o__Caulobacterales;f__Caulobacteraceae;g__Phenylobacterium;s__
MPISSX01F1.bin.69	90.31	3.03	405	4040412	75375	13743	d__Bacteria;p__Proteobacteria;c__Alphaproteobacteria;o__Caulobacterales;f__Hyphomonadaceae;g__UBA7672;s__
MPISSX01F1.bin.70	87.79	4.49	386	2283440	22880	7209	d__Bacteria;p__Proteobacteria;c__Alphaproteobacteria;o__Sphingomonadales;f__Sphingomonadaceae;g__UBA6171;s__
MPISSX01F1.bin.72	96.11	3.18	40	3453808	574607	139860	d__Bacteria;p__Verrucomicrobiota;c__Kiritimatiellae;o__;f__;g__;s__
MPISSX01F1.bin.77	92.51	1.14	230	4134829	138798	40107	d__Bacteria;p__Bacteroidetes;c__Kapabacteria;o__Kapabacteriales;f__GCA-002839825;g__;s__
MPISSX01F1.bin.78	82.74	7.3	886	4969957	54665	6862	d__Bacteria;p__Proteobacteria;c__Alphaproteobacteria;o__Sphingomonadales;f__Sphingomonadaceae;g__Sphingobium;s__
MPISSX01F1.bin.81	91.29	1.61	204	2132175	66680	13747	d__Bacteria;p__Firmicutes_A;c__Clostridia;o__Christensenellales;f__CAG-138;g__CAG-1024;s__
MPISSX01F1.bin.83	91.03	0.78	189	1492358	34273	10187	d__Bacteria;p__Actinobacteriota;c__Actinobacteria;o__Actinomycetales;f__Microbacteriaceae;g__Leucobacter;s__
MPISSX01F1.bin.86	92.47	0.87	380	3284551	43493	11519	d__Bacteria;p__Bacteroidetes;c__Bacteroidia;o__Bacteroidales;f__F082;g__UBA6192;s__
MPISSX01F1.bin.89	93.01	1.34	273	3526459	65716	20202	d__Bacteria;p__Bacteroidetes;c__Bacteroidia;o__Cytophagales;f__Spirosomaceae;g__Leadbetterella;s__
MPISSX01F1.bin.9	87.85	2.78	466	2862421	41132	7296	d__Bacteria;p__Proteobacteria;c__Gammaproteobacteria;o__Pseudomonadales;f__Moraxellaceae;g__Acinetobacter;s__Acinetobacter
MPISSX01F1.bin.92	92.18	2.4	554	3987144	38689	9470	d__Bacteria;p__Proteobacteria;c__Gammaproteobacteria;o__Chromatiales;f__Chromatiaceae;g__Thiocapsa;s__Thiocapsa
MPISSX01F1.bin.94	85.55	2.31	7	1280473	365461	263052	d__Bacteria;p__Patescibacteria;c__Gracilibacteria;o__Peribacterales;f__Peribacteraceae;g__Peribacter;s__
MPISSX02F1.bin.10	84.51	6.14	323	2230103	37942	8869	d__Bacteria;p__Firmicutes;c__Bacilli;o__Haloplasmatales;f__Turicibacteraceae;g__Turicibacter;s__Turicibacter
MPISSX02F1.bin.100	80.98	1.62	282	2370001	53973	10507	d__Bacteria;p__Proteobacteria;c__Gammaproteobacteria;o__Pseudomonadales;f__Pseudomonadaceae;g__Pseudomonas_C;s__
MPISSX02F1.bin.109	89.36	0	34	1611084	206120	65748	d__Bacteria;p__Firmicutes_A;c__Clostridia;o__Saccharofermentanales;f__DTU023;g__UBA4923;s__
MPISSX02F1.bin.117	93.36	1.9	175	1849151	52300	13855	d__Bacteria;p__Firmicutes_A;c__Clostridia;o__Oscillospirales;f__CAG-382;g__UBA1206;s__
MPISSX02F1.bin.120	94.77	3.48	205	2166192	40554	14392	d__Bacteria;p__Spirochaetota;c__Spirochaetia;o__Sphaerochaetales;f__Sphaerochaetaceae;g__UBA8525;s__
MPISSX02F1.bin.149	94.19	0.7	101	2348051	86054	34428	d__Bacteria;p__Firmicutes_A;c__Clostridia;o__Christensenellales;f__CAG-138;g__UBA7707;s__
MPISSX02F1.bin.152	93.99	7.5	314	2760130	61245	12984	d__Bacteria;p__Bacteroidetes;c__Bacteroidia;o__Bacteroidales;f__Dysgonomonadaceae;g__Fermentimonas;s__
MPISSX02F1.bin.153	91.4	6.04	157	2582237	69423	23257	d__Bacteria;p__Cloacimonadota;c__Cloacimonadia;o__Cloacimonadales;f__Cloacimonadaceae;g__;s__
MPISSX02F1.bin.157	81.24	4.86	265	1921744	38391	9241	d__Bacteria;p__Bacteroidetes;c__Bacteroidia;o__Bacteroidales;f__UBA932;g__DMER64;s__DMER64
MPISSX02F1.bin.159	89.78	5.56	253	1549175	42762	7589	d__Bacteria;p__Firmicutes;c__Bacilli;o__ML615J-28;f__CAG-698;g__;s__
MPISSX02F1.bin.16	84.96	1.02	72	1598082	106980	43859	d__Bacteria;p__Firmicutes_B;c__Peptococcia;o__Peptococcales;f__;g__;s__
MPISSX02F1.bin.165	92.72	0.35	167	1585899	48080	12589	d__Bacteria;p__Firmicutes_C;c__Negativicutes;o__Acidaminococcales;f__;g__;s__
MPISSX02F1.bin.169	88.04	4.76	536	2769739	20373	5853	d__Bacteria;p__Proteobacteria;c__Gammaproteobacteria;o__Burkholderiales;f__Rhodocyclaceae;g__Thauera;s__
MPISSX02F1.bin.175	98.89	4	174	3753777	107319	33401	d__Bacteria;p__Bacteroidetes;c__Bacteroidia;o__Bacteroidales;f__vadinHA17;g__LD21;s__
MPISSX02F1.bin.178	84.38	1.4	308	2354937	33366	10269	d__Bacteria;p__Firmicutes_A;c__Clostridia;o__Lachnospirales;f__Lachnospiraceae;g__;s__
MPISSX02F1.bin.181	94.68	0.02	209	1931309	55171	12723	d__Bacteria;p__Firmicutes_A;c__Clostridia;o__Oscillospirales;f__Acutalibacteraceae;g__UBA1425;s__
MPISSX02F1.bin.186	92.83	4.27	180	1631620	69664	11589	d__Bacteria;p__Campylobacterota;c__Campylobacteria;o__Campylobacterales;f__Arcobacteraceae;g__UBA6211;s__
MPISSX02F1.bin.188	93.87	4.24	240	2512938	67521	14541	d__Bacteria;p__Desulfobacterota;c__Syntrophia;o__Syntrophales;f__UBA2251;g__;s__
MPISSX02F1.bin.192	81.61	2.8	413	2822850	44137	8734	d__Bacteria;p__Firmicutes_A;c__Clostridia;o__Acetivibrionales;f__Ruminiclostridiaceae_A;g__DTU059;s__
MPISSX02F1.bin.205	91.82	2	75	2145284	159639	48706	d__Bacteria;p__Chloroflexota;c__Anaerolineae;o__Anaerolineales;f__Anaerolineaceae;g__T78;s__
MPISSX02F1.bin.25	90.75	6.32	118	1602376	54542	18391	d__Bacteria;p__Bacteroidetes;c__Bacteroidia;o__Bacteroidales;f__UBA932;g__Bact-08;s__
MPISSX02F1.bin.26	86.57	0.71	107	1529786	87749	24587	d__Bacteria;p__Bacteroidetes;c__Bacteroidia;o__Bacteroidales;f__UBA932;g__DMER64;s__DMER64
MPISSX02F1.bin.32	89.52	3.57	97	2002017	114470	38678	d__Bacteria;p__Bacteroidetes;c__Bacteroidia;o__Bacteroidales;f__WCHB1-69;g__UBA5266;s__
MPISSX02F1.bin.35	81.01	1.31	122	1251977	39641	12722	d__Archaea;p__Halobacterota;c__Methanomicrobia;o__Methanomicrobiales;f__Methanocorpusculaceae;g__Methanocorpusculum;s__
MPISSX02F1.bin.36	81.83	2.69	147	3459736	145923	35298	d__Bacteria;p__Bacteroidetes;c__Bacteroidia;o__Bacteroidales;f__4484-276;g__;s__
MPISSX02F1.bin.43	90.68	2.1	222	2771658	83044	26918	d__Bacteria;p__Spirochaetota;c__Spirochaetia;o__Treponematales;f__Treponemataceae;g__Treponema_D;s__
MPISSX02F1.bin.49	85.85	5	327	2123591	43927	7355	d__Bacteria;p__Firmicutes_B;c__Syntrophomonadia;o__Syntrophomonadales;f__Syntrophomonadaceae;g__UBA1368;s__
MPISSX02F1.bin.58	84.91	1.15	334	2177226	33137	7959	d__Bacteria;p__Spirochaetota;c__Spirochaetia;o__Sphaerochaetales;f__Sphaerochaetaceae;g__Sphaerochaeta;s__
MPISSX02F1.bin.60	82.01	6.93	459	2076818	23179	5004	d__Bacteria;p__Spirochaetota;c__Spirochaetia;o__Treponematales;f__Treponemataceae;g__;s__
MPISSX02F1.bin.62	83.81	5.65	300	2240369	32537	9552	d__Bacteria;p__Proteobacteria;c__Gammaproteobacteria;o__Burkholderiales;f__Burkholderiaceae;g__Advenella;s__
MPISSX02F1.bin.64	90.88	0.89	159	2248296	66741	21714	d__Bacteria;p__Proteobacteria;c__Gammaproteobacteria;o__Pseudomonadales;f__Pseudomonadaceae;g__Thiopseudomonas;s__
MPISSX02F1.bin.7	86.62	1.14	324	2702476	42730	11165	d__Bacteria;p__Spirochaetota;c__Spirochaetia;o__Sphaerochaetales;f__Sphaerochaetaceae;g__;s__
[truncated: 428 more rows]
