# Supplementary material for: A microbial gene catalog of anaerobic digestion from full-scale biogas plants
Source: Gigascience. 2021 Jan 27;10(1):giaa164. doi: 10.1093/gigascience/giaa164 (PMC7842101; doi:10.1093/gigascience/giaa164)
Supplement: giaa164_Supplemental_Files [file giaa164_supplemental_files.zip › Additional file 2-Table S1.xlsx]

## Sheet: 工作表1
Table S1. Background information of the investigated 56 full-scale biogas plants (BGPs).
Number	Sample ID	Plant ID	Group	Location	Reactor type	Feedstock*	Reactor volume (m3) *	Operating temperature (°C)*	pH	HRT（d）	TC (%)	TN (%)	TS (%)	TAN (mg/L)	Acetate (mg/L)	VFAs (mg/L)
1	MCAAHP04F1	AHP-04	MCA	Heifei, Anhui	CSTR	Cattle manure	2500 × 8	36-38	8.2	20	37.4	2.5	7.9	2197.8	200.49	200.49
2	MCAAHP06F1	AHP-06		Bengbu, Anhui	CSTR	Cattle manure	600	35	7.3	12	24.5	2.4	0.3	184.01	37.81	356.6
3	MCABJC02F1	BJC-02		Beijing	USR	Cattle manure	150 × 2	35	8.4	24	33	2.4	5.5	1047.29	1555.24	2173.3
4	MCAHLJ01F1	HLJ-01		Mudanjiang, Heilongjiang	CSTR	Cattle manure	2800	41	8.6	23	42	2.3	16.2	1879.48	698.1	796.22
5	MCAHNP02F1	HNP-02		Anyang, Henan	CSTR	Cattle manure	800	35	9	133	35.7	2.1	12.1	1619.23	116.52	116.52
6	MCAJSP03F1/MCAJSP03F2	JSP-03†		Gaoyou, Jiangsu	Black film digester+CSTR	Cattle manure	300 + 1200	A (16)	8	37.5	37.5	2.1	8.2	622.51	265.14	428.74
7	MCALNP01F1	LNP-01		Shenyang, Liaoning	CSTR	Cattle manure	6000 × 8	35-38	8	11	27.1	2.8	18.1	1772.12	233.47	301.38
8	MCASCP01F1	SCP-01		Leshan, Sichuan	CSTR	Cattle manure	300	A (16)	9	20	30.3	2.4	3.7	3472.2	70.26	70.26
9	MCASSX03F1	SSX-03		Linfen, Shanxi	CSTR	Cattle manure	1000	A (25)	8.1	15	23.2	2.4	0.2	329.37	0	0
10	MCASSX04F1	SSX-04		Linfen, Shanxi	CSTR	Cattle manure	1000	A (20)	8.3	15	22.2	1.3	0.7	139.36	196.77	321.34
11	MCASXP02F1	SXP-02		Xi'an, Shanxi	CSTR	Cattle manure	100	35	8.2	10	38.7	2.8	16	1285.99	139.55	171.45
12	MCASXP03F1	SXP-03		Xi'an, Shanxi	CSTR	Cattle manure	300	35	8.7	30	36.8	3.2	2.8	1061.62	120.54	120.54
13	MCAYNP04F1	YNP-04		Kunming, Yunan	CSTR	Cattle manure	1000	35	8.1	25	34.3	2.8	2.2	368.17	128.51	196.99
14	MCHBJC01F1	BJC-01	MCH	Beijing	USR	Chicken manure	2000	35	8.2	60	27.8	1.6	11.4	6401.64	201.65	201.65
15	MCHBJC03F1	BJC-03		Beijing	CSTR	Chicken manure	1000 × 2	35	8	69	32.8	6.4	2.5	5706.43	923.88	1218.97
16	MCHSCP05F1	SCP-05		Jianyang, Sichuan	Buried digester	Chicken manure	12	A (16)	8.2	12	36.6	3.7	1.2	5610.52	591.11	988.41
17	MCHSDP01F1/MCHSDP01F2	SDP-01†		Yantai, Shandong	CSTR	Chicken manure	2900 × 8	37	8.1	30+3	35.9	4	8.6	6794.41	925.78	1134.17
18	MCHSXP04F1	SXP-04		Xi'an, Shanxi	CSTR	Chicken manure	100	35	8.7	20	28.3	2.9	1.8	419.66	0	0
19	MCHYNP01F1	YNP-01		Wenshan, Yunnan	CSTR	Chicken manure	600	35	8.2	20	31.8	2.1	14	3319.65	196.53	196.53
20	MPIAHP01F1/MPIAHP01F2	AHP-01†	MPI	Huangshan, Anhui	CSTR	Pig manure	1200 + 2000	35	8.4	1	30.9	3	1.4	2440.03	217.88	217.88
21	MPIAHP02F1	AHP-02		Heifei, Anhui	CSTR	Pig manure	300 × 2	A (20)	8	1	34.9	3.2	12.6	4629.59	546	588.76
22	MPIBJC05F1	BJC-05		Beijing	USR	Pig manure	500	35	7.8	50	33.1	3	5.7	2693.09	287.42	349.2
23	MPIBJC07F1	BJC-07		Beijing	USR	Pig manure	200	34	7.6	20	38.8	3.9	6.2	3763.95	923.73	1142.52
24	MPIGZP01F1	GZP-01		Qiannan, Guizhou	CSTR	Pig manure	800	A (17)	8.5	20	26.7	3.2	0.3	519.05	48.11	48.11
25	MPIGZP02F1	GZP-02		Qiannan, Guizhou	CSTR	Pig manure	800	A (18)	8.9	20	38.5	4.7	1.3	1082.59	379.34	481.62
26	MPIGZP03F1	GZP-03		Qiannan, Guizhou	CSTR	Pig manure	800	A (17)	8.5	15	35.6	4.7	1.8	800.73	1059.64	1774.76
27	MPIGXP02F1	GXP-02		Nanning, Guangxi	Black film digester	Pig manure	8000 × 10	A (22)	8.2	80	38.7	4.7	1.7	981.67	32.95	32.95
28	MPIGXP03F1	GXP-03		Nanning, Guangxi	CSTR	Pig manure	1000	A (22)	8.1	66.7	33	3.5	0.7	1240.17	694.52	1102.13
29	MPIJSP02F1	JSP-02		Yangzhou, Jiangsu	CSTR	Pig manure	1500	35	8	7.5	36.2	4.6	1.2	1321	194.5	234.42
30	MPIJSP04F1	JSP-04		Yangzhou, Jiangsu	CSTR	Pig manure	2000 × 10	A (16)	8.2	100	36.5	3.8	3.4	1388.8	435.96	493.32
31	MPIJSP05F1	JSP-05		Changzhou, Jiangsu	CSTR	Pig manure	1200	A (14)	8	80	40.8	2.8	0.2	1241.94	153.37	204.67
32	MPIJSP06F1	JSP-06		Yixing, Jiangsu	CSTR	Pig manure	300	A (15)	7.9	15	39.9	3.9	5	1164.32	397.5	505.49
33	MPIJSP07F1	JSP-07		Zhenjiang, Jiangsu	Black film digester	Pig manure	6300	A (20)	7.8	200	29.4	3	2.3	1326.65	0	0
34	MPIJXP01F1	JXP-01		Xinyu, Jiangxi	CSTR	Pig manure	3334 × 6	35	7.9	25-30	36.3	2.7	9.8	3379	283.9	305.15
35	MPIJXP02F1	JXP-02		Xinyu, Jiangxi	CSTR	Pig manure	3000 + 1500 × 2	38	8.2	25-30	30.9	3.3	12.7	3844.63	529.16	648.09
36	MPISCP04F1	SCP-04		Jianyang, Sichuan	USR	Pig manure	800	A (21)	8.4	20	40.5	4.2	4	565.23	293.31	384.53
37	MPISHC01F1	SHC-01		Shanghai	CSTR	Pig manure	500	A (31)	8	25	12.6	0.9	16	3695.93	120.04	137.5
38	MPISHC02F1	SHC-02		Shanghai	CSTR	Pig manure	600	A (24)	7.8	30	37.4	3.7	12.5	3026.13	225.5	225.5
39	MPISHC03F1	SHC-03		Shanghai	CSTR	Pig manure	600	A (30.6)	7.8	30	40.6	4.2	6.3	2924.85	137.97	137.97
40	MPISHC04F1	SHC-04		Shanghai	CSTR	Pig manure	600	A (31.3)	7.9	30	32.9	2.9	7.8	4720.16	603.42	740.4
41	MPISSX01F1	SSX-01		Yuncheng, Shanxi	CSTR	Pig manure	1000	A (25)	9	15	31.4	3.4	0.5	380.91	9	9
42	MPISSX02F1	SSX-02		Yuncheng, Shanxi	CSTR	Pig manure	1500	A (24)	8.7	15	28.6	2.7	0.7	1662.39	93.86	93.86
43	MPISXP01F1	SXP-01		Xi'an, Shanxi	CSTR	Pig manure	50	35	8.2	25	21.9	1.4	9.3	2575.15	755.78	875.18
44	MPIYNP02F1	YNP-02		Wenshan, Yunnan	CSTR	Pig manure	600	35	7.9	20	40.5	3.5	3.5	695.81	72.07	187.62
45	MPIGXP01F1	GXP-01		Guigang, Guangxi	Buried digester	Pig manure	100	A (21)	7.4	20	29.9	2.9	0.6	440.96	379.15	755.15
46	MPIJSP01F1	JSP-01		Yangzhou, Jiangsu	CSTR	Pig manure	1200	A (16)	8.7	7	34.2	3.5	1.2	325.12	0	0
47	MBEYNP03F1	YNP-03	OTH	Honghei, Yunnan	CSTR	Bear manure	400	35	7.4	20	31.6	3.8	0.2	525.15	32.07	51.43
48	MPGBJC10F1	BJC-10		Beijing	USR	Pigeon manure	200	37	7.8	27	39.6	5.9	7.2	4736.87	744.45	972.47
49	OSPBJC06F1	BJC-06		Beijing	USR	Sweet potato	200	40	8.3	32	33	3	3.9	423.14	176.62	341.32
50	SCAHLJ02F1	HLJ-02		Jixi, Heilongjiang	ABR	Cattle manure+Straw	5000	35	7.7	286	24.6	1.5	0.4	96.42	0	96.42
51	SCHHNP03F1	HNP-03		Nanyang, Henan	Black film digester	Chicken manure+Straw	1000	A (18)	8.4	267	35.7	3.7	0.4	2346.81	440.56	481.63
52	SPILNP02F1	LNP-02		Liaoyang, Liaoning	CSTR	Pig manure+Straw	3740 × 3	A (23)	7.8	7-10	36.2	4	1.8	1308.94	172.69	247.72
53	MMIBJC04F1	BJC-04		Beijing	CSTR	Chicken/Pig/Cattle manure+Straw	1000 × 2	37	8	53	37.1	3.7	7.9	6112.86	112.79	74.57
54	OSESCP02F1	SCP-02		Leshan, Sichuan	CSTR	Pig manure+Sewage water	180	A (16)	8.2	20	30.8	3.4	0.6	1471.52	392.33	554.09
55	OSESCP03F1	SCP-03		Leshan, Sichuan	CSTR	Rabbit manure+Sewage water	500	A (16)	8.2	20	32.7	3.2	0.6	405.08	0	0
56	OMVBJC09F1	BJC-09		Beijing	USR	Pig manure+Vegetable	160	32	7.9	80	36.8	3.3	9.9	3123.51	222.98	297.98
†, JSP-03, SDP-01, andAHP-01 were two-stage biogas plants.
*, Provided by plant operators; -, no gas sample was obtained for analysis.
ABR, Anaerobic baffled reactor; CSTR, continuous stirred-tank reactor; USR, upflow anaerobic solid reactor.
A, ambient temperature.
TAN, total ammonia nitrogen; TC, total carbon; TN, total nitrogen; TS, total solid; HRT, hydraulic retention time.
