# Supplementary material for: A microbial gene catalog of anaerobic digestion from full-scale biogas plants
Source: Gigascience. 2021 Jan 27;10(1):giaa164. doi: 10.1093/gigascience/giaa164 (PMC7842101; doi:10.1093/gigascience/giaa164)
Supplement: giaa164_Supplemental_Files [file giaa164_supplemental_files.zip › Additional file 4-Table S2.xlsx]

## Sheet: Data_stat
Table S2 Information of the sequencing data downloaded from public database.
	ID	Location	NCBI/ddbj/ENA/MG-RAST project ID	SRA	Scale	Raw_read_r1	Raw_base_r1	Raw_read_r2	Raw_base_r2	Raw_read	Raw_base	Clean_read_r1	Clean_base_r1	Clean_read_r2	Clean_base_r2	Clean_read	Clean_base
1	A	Germany	PRJEB12913 (EBA)	ERR1299062	Full	1401585	365813685	1401585	365813685	2803170	731627370	1249813	313805347	1249813	280595990	2499626	594401337
	B	Germany	PRJEB12913 (EBA)	ERR1299063	Full	2987928	779849208	2987928	779849208	5975856	1559698416	2676715	669882359	2676715	594583295	5353430	1264465654
	C	Germany	PRJEB12913 (EBA)	ERR1299064	Full	2760740	720553140	2760740	720553140	5521480	1441106280	2478717	620516421	2478717	554476163	4957434	1174992584
	D	Germany	PRJEB12913 (EBA)	ERR1299065	Full	2027492	529175412	2027492	529175412	4054984	1058350824	1777520	445294456	1777520	390934822	3555040	836229278
	E	Germany	PRJEB12913 (EBA)	ERR1299066	Full	1966503	513257283	1966503	513257283	3933006	1026514566	1734962	435578204	1734962	384019955	3469924	819598159
2	BGP1	Germany	PRJNA311382 (NCBI)	SRR3184554	Full	133874571	20081185650	133874571	20081185650	267749142	40162371300	103952385	14063526453	103952385	14135314829	207904770	28198841282
	BGP1	Germany	PRJNA311381 (NCBI)	SRR3184648	Full	144965422	21744813300	144965422	21744813300	289930844	43489626600	105125401	14038054742	105125401	14173921656	210250802	28211976398
	BGP2	Germany	PRJNA311380 (NCBI)	SRR3184552	Full	149092750	22363912500	149092750	22363912500	298185500	44727825000	109431067	14714319990	109431067	14762013070	218862134	29476333060
	BGP2	Germany	PRJNA311379 (NCBI)	SRR3184553	Full	140846795	21127019250	140846795	21127019250	281693590	42254038500	120846722	17657562840	120846722	17474985555	241693444	35132548395
	BGP3	Germany	PRJNA311378 (NCBI)	SRR3184649	Full	121060556	18159083400	121060556	18159083400	242121112	36318166800	82573801	11033546304	82573801	11126636606	165147602	22160182910
	BGP3	Germany	PRJNA311377 (NCBI)	SRR3184675	Full	38416670	5762500500	38416670	5762500500	76833340	11525001000	27803465	3684514502	27803465	3686374150	55606930	7370888652
	BGP4	Germany	PRJNA311376 (NCBI)	SRR3184676	Full	153985835	23097875250	153985835	23097875250	307971670	46195750500	113092943	15422063197	113092943	15254211049	226185886	30676274246
	BGP4	Germany	PRJNA311383 (NCBI)	SRR3184677	Full	145302094	21795314100	145302094	21795314100	290604188	43590628200	104103208	13861460103	104103208	13917160085	208206416	27778620188
3	Isolation 1	Germany	PRJNA301928 (NCBI)	SRR2917896	Full	65190752	6584265952	65190752	6584265952	130381504	13168531904	60238237	6062533580	60238237	6070841941	120476474	12133375521
	Isolation 2	Germany	PRJNA301928 (NCBI)	SRR2917897	Full	213349308	21548280108	213349308	21548280108	426698616	43096560216	187823951	18891815046	187823951	18922778014	375647902	37814593060
	Isolation 2	Germany	PRJNA301928 (NCBI)	SRR2917898	Full	157822488	15940071288	157822488	15940071288	315644976	31880142576	132848318	13367794989	132848318	13336404632	265696636	26704199621
4	-	Germany	PRJEB8813 (NCBI)	ERR843249	Full	27315045	4397722245	27315045	4397722245	54630090	8795444490	13806150	1834967907	13806150	1652698480	27612300	3487666387
	-	Germany	PRJEB8813 (NCBI)	ERR843250	Full	37273626	6001053786	37273626	6001053786	74547252	12002107572	23438260	3298523989	23438260	2840361810	46876520	6138885799
	-	Germany	PRJEB8813 (NCBI)	ERR843251	Full	2457849	380966595	2457849	380966595	4915698	761933190	1722388	226021147	1722388	223637360	3444776	449658507
	-	Germany	PRJEB8813 (NCBI)	ERR843252	Full	963622	149361410	963622	149361410	1927244	298722820	573623	78534176	573623	78867059	1147246	157401235
	-	Germany	PRJEB8813 (NCBI)	ERR843253	Full	1920425	286948524	1920425	286953189	3840850	573901713	1630370	236933422	1630370	232222224	3260740	469155646
	-	Germany	PRJEB8813 (NCBI)	ERR843254	Full	2057152	307417927	2057152	307369637	4114304	614787564	1375294	185674366	1375294	187145087	2750588	372819453
8	R1	Spain	PRJNA356200 (NCBI)	SRR5079467	Full	5179221	757098211	5179221	756877186	10358442	1513975397	4414444	649151400	4414444	647362156	8828888	1296513556
	R2	Spain	PRJNA356200 (NCBI)	SRR5079466	Full	7363976	1088350102	7363976	1088035837	14727952	2176385939	6122770	906297195	6122770	901786084	12245540	1808083279
	R3	Spain	PRJNA356200 (NCBI)	SRR5079463	Full	6864406	970949547	6864406	970706680	13728812	1941656227	5826827	839405279	5826827	838961621	11653654	1678366900
	R4	Spain	PRJNA356200 (NCBI)	SRR5079464	Full	7445324	1043710107	7445324	1043440632	14890648	2087150739	6262675	900238974	6262675	899373509	12525350	1799612483
9	Link_ADI	Sweden	PRJNA294734(ENA)	SRR2312703	Full	148834302	18604287750	148834302	11460241254	297668604	30064529004	128629273	15913989756	128629273	9873546754	257258546	25787536510
10	1	United Kingdom	PRJEB20855 (MGnify database)	ERR1981048	Full	32082340	4844433340	32082340	4844433340	64164680	9688866680	22609496	3298994099	22609496	3235576152	45218992	6534570251
	2	United Kingdom	PRJEB20855 (MGnify database)	ERR1981049	Full	34836063	5260245513	34836063	5260245513	69672126	10520491026	26681188	3998501408	26681188	3811975741	53362376	7810477149
	3	United Kingdom	PRJEB20855 (MGnify database)	ERR1981050	Full	26750329	4039299679	26750329	4039299679	53500658	8078599358	20342233	3048131830	20342233	2910769987	40684466	5958901817
	4	United Kingdom	PRJEB20855 (MGnify database)	ERR1981051	Full	28326303	4277271753	28326303	4277271753	56652606	8554543506	21645161	3243210027	21645161	3098979885	43290322	6342189912
	5	United Kingdom	PRJEB20855 (MGnify database)	ERR1981052	Full	31757769	4795423119	31757769	4795423119	63515538	9590846238	24635757	3687998064	24635757	3536424640	49271514	7224422704
	6	United Kingdom	PRJEB20855 (MGnify database)	ERR1981053	Full	35315517	5332643067	35315517	5332643067	70631034	10665286134	26524797	3975071891	26524797	3779798219	53049594	7754870110
	7	United Kingdom	PRJEB20855 (MGnify database)	ERR1981054	Full	37317724	5634976324	37317724	5634976324	74635448	11269952648	28218185	4227656610	28218185	4032770523	56436370	8260427133
	8	United Kingdom	PRJEB20855 (MGnify database)	ERR1981055	Full	30352173	4583178123	30352173	4583178123	60704346	9166356246	23183075	3474931540	23183075	3318022306	46366150	6792953846
	9	United Kingdom	PRJEB20855 (MGnify database)	ERR1981056	Full	30296536	4574776936	30296536	4574776936	60593072	9149553872	22489363	3369416763	22489363	3196939967	44978726	6566356730
	10	United Kingdom	PRJEB20855 (MGnify database)	ERR1981057	Full	34375405	5190686155	34375405	5190686155	68750810	10381372310	28057939	4111752345	28057939	3995196199	56115878	8106948544
	11	United Kingdom	PRJEB20855 (MGnify database)	ERR1981058	Full	27275879	4118657729	27275879	4118657729	54551758	8237315458	22244296	3281372687	22244296	3185673181	44488592	6467045868
	12	United Kingdom	PRJEB20855 (MGnify database)	ERR1981059	Full	41148044	6213354644	41148044	6213354644	82296088	12426709288	30581742	4584911713	30581742	4359696276	61163484	8944607989
