# Supplementary material for: A microbial gene catalog of anaerobic digestion from full-scale biogas plants
Source: Gigascience. 2021 Jan 27;10(1):giaa164. doi: 10.1093/gigascience/giaa164 (PMC7842101; doi:10.1093/gigascience/giaa164)
Supplement: giaa164_Supplemental_Files [file giaa164_supplemental_files.zip › Additional file 6-Table S3.xlsx]

## Sheet: 工作表1
Table S3 Overlap of genes between gene sets of public metagenome sequencing data and MGCA and C-MGCA.
Reference	Gene set	Shared by MGCA (%)	Shared by C-MGCA (%)
1	118246	41.8703	99.7886
2	1743849	42.9321	99.8337
3	875897	57.3257	99.7826
4	250596	66.07	98.16
8	273979	50.3871	99.823
9	214273	59.0821	99.4885
Reference
1	Maus I, Koeck DE, Cibis KG, Hahnke S, Kim YS, Langer T, et al. Unraveling the microbiome of a thermophilic biogas plant by metagenome and metatranscriptome analysis complemented by characterization of bacterial and archaeal isolates. Biotechnol Biofuels. 2016;9
2	Ortseifen V, Stolze Y, Maus I, Sczyrba A, Bremges A, Albaum SP, et al. An integrated metagenome and -proteome analysis of the microbial community residing in a biogas production plant. J Biotechnol. 2016;231:268-79.
3	Gullert S, Fischer MA, Turaev D, Noebauer B, Ilmberger N, Wemheuer B, et al. Deep metagenome and metatranscriptome analyses of microbial communities affiliated with an industrial biogas fermenter, a cow rumen, and elephant feces reveal major differences in carbohydrate hydrolysis strategies. Biotechnol Biofuels. 2016;9:121.
4	Bremges A, Maus I, Belmann P, Eikmeyer F, Winkler A, Albersmeier A, et al. Deeply sequenced metagenome and metatranscriptome of a biogas-producing microbial community from an agricultural production-scale biogas plant. Gigascience. 2015;4
8	Sun L, Muller B, Westerholm M, and Schnurer A. Syntrophic acetate oxidation in industrial CSTR biogas digesters. J Biotechnol. 2014;171:39-44.
9	Ruiz-Sanchez J, Campanaro S, Guivernau M, Fernandez B, and Prenafeta-Boldu FX. Effect of ammonia on the active microbiome and metagenome from stable full-scale digesters. Bioresour Technol. 2018;250:513-22.
Note: MGCA, microbial gene catalog of AD; C-MGCA, comprehensive microbial gene catalog of AD.
